# Supplementary material for: RNA-seq analysis of Macrobrachium rosenbergii hepatopancreas in response to Vibrio parahaemolyticus infection
Source: Gut Pathog. 2015 Mar 14;7:6. doi: 10.1186/s13099-015-0052-6 (PMC4411767; doi:10.1186/s13099-015-0052-6)
Supplement: Additional file 1: Table S1. — List of genes, primers and probes used in real-time TaqMan PCR assay. [file 13099_2015_52_MOESM1_ESM.xlsx]

## Sheet: Sheet1
	Table S1. List of genes, primers and probes used in real-time TaqMan PCR assay.
	Gene ID	Gene	Gene Abbreviations	NCBI NO	Forward Primer Sequence	Reverse Primer Sequence	Probe Sequence
	Unigene22686_All	Arginine Kinase	AK1		GTCTGGTGATCGCAACCTTCA	GTAGATACCGCGGCCTTCAG	TCGCGCTCCATACCTG
	Unigene4120_All	Anti-lipopolysaccharide factor	ALF		TGAAGCTCAGGGTTGGGAAGT	ATACCATTTGGTCGTCCACCC	GTTGCCGAAAAGATC
	CL6019.Contig2_All	Inhibitor of apoptosis protein	IAPs		CGCACACTATCAAGTCCACAAAATT	GCAGCATTATTGTTAGCTTCAGTAGCT	CAAGGCTGGCACCACC
	CL6385.Contig2_All	Caspase	Casp		GAGCAGATCCAGCGATTCTTCA	AACACACACAGCTAAACAAGATACGA	CTGACACGTAAATTTT
	Unigene3736_All	Heat shock protein 21	HSP21		ATCAGTCCCTCAACCAGACC	ATTGCTCTGCTGTGTAACCG	TCCCAGCAGACACAGCAAACACA
	Unigene10978_All	Lectin 1	LT1		ACTGGACCGACGCTAAGGA	CCCTATCAGATTGGCGTCATCAAAT	ACGGGCTGCATACTCA
	Unigene13073_All	NF-kappa B inhibitor alpha	NFκBI-α		GCAAGACATCTGGTCGTTTGTG	GAGTGCAAGGGCGTGTTG	CCTGCGGTCTCTCG
		Internal control
		Elongation factor 1-alpha	EF1-A	EL609261.1	ACTGCGCTGTGTTGATTGTAGCT	ACAACAGTACGTGTTCACGGGTC	TACTGGTGAGTTTGAAGCT
