# Supplementary material for: RNA-seq analysis of Macrobrachium rosenbergii hepatopancreas in response to Vibrio parahaemolyticus infection
Source: Gut Pathog. 2015 Mar 14;7:6. doi: 10.1186/s13099-015-0052-6 (PMC4411767; doi:10.1186/s13099-015-0052-6)
Supplement: Additional file 3: Table S2. — List of differentially expressed genes with Nr, Nt, Swissprot, GO, COG, KEGG. [file 13099_2015_52_MOESM3_ESM.xlsx]

## Sheet: additional file 3
Table S2. List of differentially expressed genes with Nr, Nt, Swissprot, GO, COG, KEGG
geneID(14568)	geneLength	Control_rawfragments(21183669)	Vibrio_rawfragments(19875923)	Control_FPKM	Vibrio_FPKM	log2(Vibrio_FPKM/Control_FPKM)	up/down	pvalue	FDR	Nr-ID	Nr-Score	Nr-Evalue	Nr-annotation	Nt-ID	Nt-Score	Nt-Evalue	Nt-annotation	Swissprot-ID	Swissprot-Score	Swissprot-Evalue	Swissprot-annotation	COG-Protein-or-Domain	COG-Score	COG-Evalue	COG-ID	COG-Function-Description	KO_id	KEGG-Evalue	KEGG-Score	KEGG-Gene	ko_definition	GO-BiologicalProcess	GO-MolecularFunction	Go-CellularComponent	Pathway ID//Pathway
CL1028.Contig4_All	3307	640	5751	9.1358	87.4947	3.2596	Up	0	0	gi|260801056|ref|XP_002595412.1|	582	7e-164	hypothetical protein BRAFLDRAFT_119025 [Branchiostoma floridae] >gi|229280658|gb|EEN51424.1| hypothetical protein BRAFLDRAFT_119025 [Branchiostoma floridae]	gi|374428415|emb|FQ310507.3|	65.9	1e-06	Dicentrarchus labrax chromosome sequence corresponding to linkage group 1, bottom part, complete sequence	sp|Q6NUM9|RETST_HUMAN	492	3e-138	All-trans-retinol 13,14-reductase OS=Homo sapiens GN=RETSAT PE=1 SV=2	alr4631	141	8e-33	COG1233	Phytoene dehydrogenase and related proteins	K09516	9e-165	582	bfo:BRAFLDRAFT_119025	all-trans-retinol 13,14-reductase [EC:1.3.99.23]	GO:0044710	GO:0016491//oxidoreductase activity	-	ko00830//Retinol metabolism
CL102.Contig2_All	6578	609	2560	4.3704	19.5803	2.1636	Up	0	0	gi|242014376|ref|XP_002427867.1|	961.8	0	rap GTPase-activating protein, putative [Pediculus humanus corporis] >gi|212512336|gb|EEB15129.1| rap GTPase-activating protein, putative [Pediculus humanus corporis]	gi|126329120|ref|XM_001366744.1|	69.9	2e-07	PREDICTED: Monodelphis domestica signal-induced proliferation-associated 1 like 3 (SIPA1L3), mRNA	sp|Q8C0T5|SI1L1_MOUSE	732	0	Signal-induced proliferation-associated 1-like protein 1 OS=Mus musculus GN=Sipa1l1 PE=1 SV=2	--	--	--	--	--	K08013	1e-154	549	acs:100553026	signal-induced proliferation-associated gene 1	-	-	-	ko04670//Leukocyte transendothelial migration
CL1062.Contig1_All	2166	413	3076	9.001	71.4497	2.9888	Up	0	0	gi|270007892|gb|EFA04340.1|	798.5	0	hypothetical protein TcasGA2_TC014634 [Tribolium castaneum]	gi|401757806|gb|JN676090.1|	89.7	5e-14	Locusta migratoria chitin synthase mRNA, partial cds	--	--	--	--	--	--	--	--	--	K00698	0	798	tca:641504	chitin synthase [EC:2.4.1.16]	-	GO:0016758//transferase activity, transferring hexosyl groups	-	ko00520//Amino sugar and nucleotide sugar metabolism
CL1090.Contig1_All	3276	1790	4977	25.7934	76.4357	1.5672	Up	0	0	gi|307209991|gb|EFN86760.1|	303.5	4e-80	Transmembrane channel-like protein 7 [Harpegnathos saltator]	--	--	--	--	sp|Q5YCC5|TMC7_CHICK	277	1e-73	Transmembrane channel-like protein 7 OS=Gallus gallus GN=Tmc7 PE=2 SV=1	--	--	--	--	--	K13172	2e-07	59.3	oaa:100075123	serine/arginine repetitive matrix protein 2	-	-	-	--
CL1120.Contig2_All	991	130	3160	6.1925	160.43	4.6953	Up	0	0	gi|52695497|pdb|1SHN|A	394.8	3e-108	Chain A, Crystal Structure Of Shrimp Alkaline Phosphatase With Phosphate Bound >gi|52695498|pdb|1SHN|B Chain B, Crystal Structure Of Shrimp Alkaline Phosphatase With Phosphate Bound >gi|52695499|pdb|1SHQ|A Chain A, Crystal Structure Of Shrimp Alkaline Phosphatase With Magnesium In M3 >gi|52695500|pdb|1SHQ|B Chain B, Crystal Structure Of Shrimp Alkaline Phosphatase With Magnesium In M3	--	--	--	--	sp|P29523|PPB_BOMMO	215	1e-55	Membrane-bound alkaline phosphatase OS=Bombyx mori GN=Alp-m PE=1 SV=3	XF0657	164	3e-40	COG1785	Alkaline phosphatase	K01077	2e-62	239	cqu:CpipJ_CPIJ001263	alkaline phosphatase [EC:3.1.3.1]	GO:0016311//dephosphorylation	GO:0046872//metal ion binding;GO:0004035//alkaline phosphatase activity	-	ko01100//Metabolic pathways;ko00790//Folate biosynthesis
CL1120.Contig4_All	1970	907	15986	21.734	408.269	4.2315	Up	0	0	gi|52695497|pdb|1SHN|A	712.6	0	Chain A, Crystal Structure Of Shrimp Alkaline Phosphatase With Phosphate Bound >gi|52695498|pdb|1SHN|B Chain B, Crystal Structure Of Shrimp Alkaline Phosphatase With Phosphate Bound >gi|52695499|pdb|1SHQ|A Chain A, Crystal Structure Of Shrimp Alkaline Phosphatase With Magnesium In M3 >gi|52695500|pdb|1SHQ|B Chain B, Crystal Structure Of Shrimp Alkaline Phosphatase With Magnesium In M3	gi|13539554|emb|AJ296089.1|	73.8	3e-09	Pandalus borealis partial mRNA for alkaline phosphatase (sap gene)	sp|Q92058|PPBT_CHICK	393	9e-109	Alkaline phosphatase, tissue-nonspecific isozyme OS=Gallus gallus GN=ALPL PE=2 SV=1	XF0657	286	1e-76	COG1785	Alkaline phosphatase	K01077	2e-128	460	tca:660063	alkaline phosphatase [EC:3.1.3.1]	GO:0016311//dephosphorylation	GO:0046872//metal ion binding;GO:0004035//alkaline phosphatase activity	-	ko01100//Metabolic pathways;ko00790//Folate biosynthesis
CL1124.Contig1_All	14774	139070	283330	444.359	964.866	1.1186	Up	0	0	gi|395484803|gb|AFN66646.1|	66.6	4e-08	glucan pattern-recognition lipoprotein [Fenneropenaeus chinensis]	--	--	--	--	sp|P81182|BGBP_LITVA	1526	0	Beta-1,3-glucan-binding protein OS=Litopenaeus vannamei PE=1 SV=2	--	--	--	--	--	K14462	2e-65	254	gga:396535	apolipoprotein B	-	-	-	ko04977//Vitamin digestion and absorption;ko04975//Fat digestion and absorption
CL1185.Contig2_All	8445	303	2086	1.6937	12.4276	2.8753	Up	0	0	gi|321478108|gb|EFX89066.1|	141.7	6e-31	hypothetical protein DAPPUDRAFT_304677 [Daphnia pulex]	--	--	--	--	sp|Q24298|CADE_DROME	538	6e-152	DE-cadherin OS=Drosophila melanogaster GN=shg PE=1 SV=2	--	--	--	--	--	K10414	2e-94	349	dmo:Dmoj_GI22290	dynein heavy chain 2, cytosolic	-	-	-	ko04145//Phagosome;ko05132//Salmonella infection;ko04962//Vasopressin-regulated water reabsorption
CL1189.Contig1_All	978	71622	20490	3457.06	1054.09	-1.7136	Down	0	0	--	--	--	--	gi|222350610|emb|FP017246.6|	83.8	1e-12	Zebrafish DNA sequence from clone CH211-287C17 in linkage group 13, complete sequence	sp|Q86AC8|MYOG_DICDI	50.8	4e-06	Myosin-G heavy chain OS=Dictyostelium discoideum GN=myoG PE=3 SV=1	--	--	--	--	--	--	--	--	--	--	-	-	-	--
CL1219.Contig1_All	1924	23	3722	0.5643	97.3294	7.4303	Up	0	0	gi|432934219|ref|XP_004081913.1|	387.9	1e-105	PREDICTED: arylsulfatase D-like [Oryzias latipes]	--	--	--	--	sp|P54793|ARSF_HUMAN	366	1e-100	Arylsulfatase F OS=Homo sapiens GN=ARSF PE=1 SV=4	SMb20915	140	8e-33	COG3119	Arylsulfatase A and related enzymes	K01131	5e-106	385	bfo:BRAFLDRAFT_255972	steryl-sulfatase [EC:3.1.6.2]	GO:0006665//sphingolipid metabolic process;GO:0044267//cellular protein metabolic process	GO:0008484//sulfuric ester hydrolase activity	-	ko00140//Steroid hormone biosynthesis
CL1219.Contig2_All	2410	34	2985	0.666	62.3161	6.5479	Up	0	0	gi|260813727|ref|XP_002601568.1|	392.9	4e-107	hypothetical protein BRAFLDRAFT_255972 [Branchiostoma floridae] >gi|229286866|gb|EEN57580.1| hypothetical protein BRAFLDRAFT_255972 [Branchiostoma floridae]	--	--	--	--	sp|P54793|ARSF_HUMAN	370	8e-102	Arylsulfatase F OS=Homo sapiens GN=ARSF PE=1 SV=4	SMb20915	139	2e-32	COG3119	Arylsulfatase A and related enzymes	K01131	5e-108	392	bfo:BRAFLDRAFT_255972	steryl-sulfatase [EC:3.1.6.2]	GO:0006665//sphingolipid metabolic process;GO:0044267//cellular protein metabolic process	GO:0008484//sulfuric ester hydrolase activity	-	ko00140//Steroid hormone biosynthesis
CL1247.Contig1_All	2342	135	1773	2.7211	38.0886	3.8071	Up	0	0	gi|291232313|ref|XP_002736102.1|	73.2	7e-11	PREDICTED: predicted protein-like [Saccoglossus kowalevskii]	--	--	--	--	--	--	--	--	--	--	--	--	--	--	--	--	--	--	-	-	-	--
CL1286.Contig1_All	605	3543	79	276.449	6.5697	-5.395	Down	0	0	gi|198413997|ref|XP_002127393.1|	109.4	1e-22	PREDICTED: brain protein I3-like [Ciona intestinalis]	--	--	--	--	sp|Q99N46|BRI3_CAVPO	85.5	7e-17	Brain protein I3 OS=Cavia porcellus GN=I3 PE=2 SV=1	--	--	--	--	--	--	--	--	--	--	-	-	-	--
CL1286.Contig2_All	653	7941	20645	574.065	1590.65	1.4703	Up	0	0	gi|108867456|gb|EAT32363.1|	109.4	1e-22	AAEL015493-PA [Aedes aegypti]	gi|112984453|ref|NM_001043706.1|	85.7	2e-13	Bombyx mori protein disulfide isomerase (Pdi), mRNA >gi|12025458|gb|AF325211.1| Bombyx mori protein disulfide isomerase (PDI) mRNA, complete cds	sp|Q99N46|BRI3_CAVPO	81.6	1e-15	Brain protein I3 OS=Cavia porcellus GN=I3 PE=2 SV=1	--	--	--	--	--	--	--	--	--	--	-	-	-	--
CL1303.Contig2_All	1591	1884	10420	55.8997	329.511	2.5594	Up	0	0	gi|340729189|ref|XP_003402889.1|	408.7	4e-112	PREDICTED: glucosylceramidase-like [Bombus terrestris]	--	--	--	--	sp|P17439|GLCM_MOUSE	360	5e-99	Glucosylceramidase OS=Mus musculus GN=Gba PE=1 SV=1	STM4426	185	2e-46	COG5520	O-Glycosyl hydrolase	K01201	2e-111	403	tca:664564	glucosylceramidase [EC:3.2.1.45]	-	-	-	ko04142//Lysosome;ko00600//Sphingolipid metabolism;ko00511//Other glycan degradation;ko01100//Metabolic pathways
CL1308.Contig2_All	1429	12781	26	422.213	0.9154	-8.8494	Down	0	0	--	--	--	--	gi|145843833|gb|EF204177.1|	89.7	4e-14	Macrobrachium rosenbergii clone SUGbp8-101 microsatellite sequence	--	--	--	--	--	--	--	--	--	--	--	--	--	--	-	-	-	--
CL1340.Contig2_All	6377	3437	17318	25.4426	136.632	2.425	Up	0	0	gi|6179898|gb|AAF05702.1|AF190129_1	1584.3	0	Na+/K+/2Cl- cotransporter [Callinectes sapidus]	gi|6179897|gb|AF190129.1|AF190129	155	3e-33	Callinectes sapidus Na+/K+/2Cl- cotransporter (NKCC) mRNA, complete cds	sp|Q25479|NKCL_MANSE	932	0	Bumetanide-sensitive sodium-(potassium)-chloride cotransporter OS=Manduca sexta PE=2 SV=1	SPBC18H10.16	286	3e-76	COG0531	Amino acid transporters	K10951	0	1139	phu:Phum_PHUM399390	solute carrier family 12 (sodium/potassium/chloride transporter), member 2	GO:0035826//rubidium ion transport;GO:0003333//amino acid transmembrane transport;GO:0006813//potassium ion transport;GO:0006821//chloride transport	GO:0015378//sodium:chloride symporter activity;GO:0015171//amino acid transmembrane transporter activity;GO:0008511//sodium:potassium:chloride symporter activity	GO:0005886//plasma membrane	ko05110//Vibrio cholerae infection;ko04972//Pancreatic secretion;ko04970//Salivary secretion
CL135.Contig3_All	1506	13627	29397	427.144	982.089	1.2011	Up	0	0	gi|389611705|dbj|BAM19436.1|	294.3	1e-77	calponin/transgelin [Papilio xuthus]	gi|170048375|ref|XM_001852026.1|	87.7	1e-13	Culex quinquefasciatus calponin/transgelin, mRNA	sp|Q24799|MYPH_ECHGR	148	4e-35	Myophilin OS=Echinococcus granulosus PE=2 SV=1	ECU03g1150	76.6	1e-13	COG5199	Calponin	K06084	6e-08	59.7	xla:100037140	F-box protein 20	GO:0006939//smooth muscle contraction;GO:0035626//juvenile hormone mediated signaling pathway	GO:0070594//juvenile hormone response element binding;GO:0003779//actin binding	GO:0005865//striated muscle thin filament	ko04520//Adherens junction
CL1366.Contig3_All	4502	6306	14617	66.1222	163.352	1.3048	Up	0	0	gi|321475817|gb|EFX86779.1|	269.6	1e-69	hypothetical protein DAPPUDRAFT_307838 [Daphnia pulex]	gi|390463222|ref|XM_003732946.1|	73.8	7e-09	PREDICTED: Callithrix jacchus angiotensin-converting enzyme-like (LOC100408147), mRNA	sp|Q10751|ACE_CHICK	352	3e-96	Angiotensin-converting enzyme (Fragment) OS=Gallus gallus GN=ACE PE=2 SV=1	L159324_1	67.4	2e-10	COG1705	Muramidase (flagellum-specific)	K01283	4e-97	357	xtr:100144634	peptidyl-dipeptidase A [EC:3.4.15.1]	GO:0048513//organ development;GO:0009056//catabolic process;GO:0050789//regulation of biological process;GO:0044767;GO:0009987//cellular process;GO:0008217//regulation of blood pressure	GO:0008238//exopeptidase activity;GO:0005488//binding	GO:0016020//membrane	ko05410//Hypertrophic cardiomyopathy (HCM);ko04614//Renin-angiotensin system;ko05142//Chagas disease (American trypanosomiasis)
CL1427.Contig2_All	2197	6865	1275	147.506	29.198	-2.3368	Down	0	0	gi|321475088|gb|EFX86052.1|	536.6	2e-150	hypothetical protein DAPPUDRAFT_309043 [Daphnia pulex]	gi|328720279|ref|XM_001947424.2|	85.7	9e-13	PREDICTED: Acyrthosiphon pisum probable C-5 sterol desaturase-like (LOC100163267), mRNA	sp|O88822|SC5D_MOUSE	81.6	6e-15	Lathosterol oxidase OS=Mus musculus GN=Sc5dl PE=2 SV=1	SPAC1687.16c	79	3e-14	COG3000	Sterol desaturase	K00227	4e-17	90.9	spu:588561	lathosterol oxidase [EC:1.14.21.6]	GO:0044710	-	GO:0016020//membrane	ko00100//Steroid biosynthesis;ko01100//Metabolic pathways
CL1431.Contig2_All	807	71932	5670	4207.73	353.494	-3.5733	Down	0	0	gi|405962640|gb|EKC28297.1|	63.5	1e-08	hypothetical protein CGI_10021602 [Crassostrea gigas]	gi|217331634|gb|FJ457623.1|	69.9	2e-08	Sus scrofa sirtuin 3 (SIRT3) mRNA, complete cds	--	--	--	--	--	--	--	--	--	--	--	--	--	--	-	-	-	--
CL1431.Contig4_All	892	5315	57	281.279	3.215	-6.451	Down	0	0	gi|405962640|gb|EKC28297.1|	63.5	1e-08	hypothetical protein CGI_10021602 [Crassostrea gigas]	--	--	--	--	--	--	--	--	--	--	--	--	--	--	--	--	--	--	-	-	-	--
CL1502.Contig1_All	2079	423	3771	9.6047	91.2588	3.2482	Up	0	0	gi|321472416|gb|EFX83386.1|	372.5	5e-101	hypothetical protein DAPPUDRAFT_240263 [Daphnia pulex]	--	--	--	--	sp|Q8R0W5|EST4A_MOUSE	204	5e-52	Carboxylesterase 4A OS=Mus musculus GN=Ces4a PE=2 SV=1	BS_pnbA	151	4e-36	COG2272	Carboxylesterase type B	K01066	2e-58	227	dme:Dmel_CG1121	esterase / lipase [EC:3.1.1.-]	-	-	-	ko00983//Drug metabolism - other enzymes;ko00981//Insect hormone biosynthesis;ko01100//Metabolic pathways
CL1504.Contig1_All	2308	12310	23194	251.78	505.606	1.0059	Up	0	0	--	--	--	--	--	--	--	--	--	--	--	--	--	--	--	--	--	--	--	--	--	--	-	-	-	--
CL1554.Contig2_All	3082	1208	3697	18.5026	60.3517	1.7057	Up	0	0	gi|410905901|ref|XP_003966430.1|	59.7	1e-06	PREDICTED: cyclic AMP-responsive element-binding protein 3-like protein 1-like [Takifugu rubripes]	--	--	--	--	--	--	--	--	--	--	--	--	--	--	--	--	--	--	-	-	-	--
CL1584.Contig1_All	2381	2212	10703	43.8555	226.162	2.3665	Up	0	0	gi|5020110|gb|AAD38027.1|AF148497_1	624.4	8e-177	beta 1,4-endoglucanase [Cherax quadricarinatus]	gi|32263622|gb|AY176645.2|	69.9	5e-08	Cherax quadricarinatus cellulase GHF9 (EG) gene, EG-A allele, partial cds	sp|P22699|GUN6_DICDI	338	4e-92	Endoglucanase OS=Dictyostelium discoideum GN=celA PE=2 SV=1	--	--	--	--	--	K03364	6e-37	156	bfo:BRAFLDRAFT_119430	cell division cycle 20-like protein 1, cofactor of APC complex	GO:0008152//metabolic process	GO:0004553//hydrolase activity, hydrolyzing O-glycosyl compounds	-	ko04120//Ubiquitin mediated proteolysis;ko04914//Progesterone-mediated oocyte maturation;ko04110//Cell cycle
CL1584.Contig2_All	2093	8752	32684	197.395	785.667	1.9928	Up	0	0	gi|5020110|gb|AAD38027.1|AF148497_1	609.8	1e-172	beta 1,4-endoglucanase [Cherax quadricarinatus]	gi|7546869|gb|AF220590.1|AF220590	87.7	2e-13	Cryptocercus clevelandi beta-1,4-glucanase 1 (EG1) mRNA, partial cds	sp|P22699|GUN6_DICDI	344	5e-94	Endoglucanase OS=Dictyostelium discoideum GN=celA PE=2 SV=1	--	--	--	--	--	K03364	9e-32	139	bfo:BRAFLDRAFT_119430	cell division cycle 20-like protein 1, cofactor of APC complex	GO:0008152//metabolic process	GO:0004553//hydrolase activity, hydrolyzing O-glycosyl compounds	-	ko04120//Ubiquitin mediated proteolysis;ko04914//Progesterone-mediated oocyte maturation;ko04110//Cell cycle
CL1600.Contig1_All	859	7337	22269	403.203	1304.31	1.6937	Up	0	0	gi|320090151|gb|ADW08727.1|	126.3	1e-27	C-type lectin-2 [Litopenaeus vannamei]	--	--	--	--	--	--	--	--	--	--	--	--	--	--	--	--	--	--	-	-	-	--
CL1608.Contig1_All	5694	5365	1	44.4786	0.0088	-12.3033	Down	0	0	gi|10444527|gb|AAG17936.1|AF306784_1	974.2	0	vitellogenin [Cherax quadricarinatus]	--	--	--	--	sp|Q6RG02|VIT_FENME	937	0	Vitellogenin OS=Fenneropenaeus merguiensis PE=1 SV=2	--	--	--	--	--	K03900	6e-07	58.5	dre:570643	von Willebrand factor	-	-	-	ko04610//Complement and coagulation cascades;ko04510//Focal adhesion;ko04512//ECM-receptor interaction
CL1620.Contig1_All	6063	30570	23	238.016	0.1909	-10.284	Down	0	0	gi|42558189|dbj|BAD11098.1|	1458.3	0	vitellogenin [Pandalus hypsinotus]	--	--	--	--	sp|Q6RG02|VIT_FENME	1152	0	Vitellogenin OS=Fenneropenaeus merguiensis PE=1 SV=2	--	--	--	--	--	K14462	3e-20	102	oaa:100080258	apolipoprotein B	-	-	-	ko04977//Vitamin digestion and absorption;ko04975//Fat digestion and absorption
CL1625.Contig1_All	1322	110	2250	3.9279	85.6296	4.4463	Up	0	0	gi|378828690|gb|AFC60659.1|	635.2	2e-180	chitinase [Pandalopsis japonica]	gi|378828689|gb|JF694837.1|	145	6e-31	Pandalopsis japonica chitinase (Chit2) mRNA, complete cds	sp|Q9BZP6|CHIA_HUMAN	327	3e-89	Acidic mammalian chitinase OS=Homo sapiens GN=CHIA PE=1 SV=1	BH0916_1	169	8e-42	COG3325	Chitinase	K01183	3e-108	392	nvi:100122559	chitinase [EC:3.2.1.14]	-	-	-	ko00520//Amino sugar and nucleotide sugar metabolism
CL1625.Contig2_All	1363	549	5346	19.0141	197.336	3.3755	Up	0	0	gi|378828690|gb|AFC60659.1|	656.4	0	chitinase [Pandalopsis japonica]	gi|378828689|gb|JF694837.1|	127	2e-25	Pandalopsis japonica chitinase (Chit2) mRNA, complete cds	sp|Q6RY07|CHIA_RAT	318	1e-86	Acidic mammalian chitinase OS=Rattus norvegicus GN=Chia PE=2 SV=1	BH0916_1	177	4e-44	COG3325	Chitinase	K01183	5e-109	395	nvi:100122559	chitinase [EC:3.2.1.14]	-	-	-	ko00520//Amino sugar and nucleotide sugar metabolism
CL1627.Contig1_All	1954	186	8418	4.4935	216.749	5.592	Up	0	0	--	--	--	--	--	--	--	--	--	--	--	--	--	--	--	--	--	--	--	--	--	--	-	-	-	--
CL1627.Contig2_All	1937	4274	12172	104.161	316.159	1.6018	Up	0	0	--	--	--	--	--	--	--	--	--	--	--	--	--	--	--	--	--	--	--	--	--	--	-	-	-	--
CL1633.Contig1_All	1423	5940	11868	197.052	419.61	1.0905	Up	0	0	gi|242010779|ref|XP_002426136.1|	100.1	3e-19	vacuolar ATP synthase subunit H, putative [Pediculus humanus corporis] >gi|212510183|gb|EEB13398.1| vacuolar ATP synthase subunit H, putative [Pediculus humanus corporis]	--	--	--	--	sp|Q20591|VA0E_CAEEL	82.4	2e-15	V-type proton ATPase subunit e OS=Caenorhabditis elegans GN=vha-17 PE=3 SV=2	--	--	--	--	--	K02153	4e-20	100	phu:Phum_PHUM238330	V-type H+-transporting ATPase subunit H [EC:3.6.3.14]	-	-	-	ko05110//Vibrio cholerae infection;ko04145//Phagosome;ko04721//Synaptic vesicle cycle;ko01100//Metabolic pathways;ko05323//Rheumatoid arthritis;ko05120//Epithelial cell signaling in Helicobacter pylori infection;ko04966//Collecting duct acid secretion;ko00190//Oxidative phosphorylation
CL1653.Contig1_All	2548	210	7707	3.8906	152.18	5.2896	Up	0	0	gi|321461570|gb|EFX72601.1|	162.9	7e-38	hypothetical protein DAPPUDRAFT_254259 [Daphnia pulex]	--	--	--	--	--	--	--	--	--	--	--	--	--	K01446	6e-09	63.9	acs:100554539	N-acetylmuramoyl-L-alanine amidase [EC:3.5.1.28]	-	-	-	ko05110//Vibrio cholerae infection;ko05146//Amoebiasis;ko04970//Salivary secretion
CL1676.Contig1_All	2873	329	2359	5.4058	41.3109	2.9339	Up	0	0	gi|225714438|gb|ACO13065.1|	605.1	6e-171	Sulfide:quinone oxidoreductase, mitochondrial precursor [Lepeophtheirus salmonis]	--	--	--	--	sp|Q9Y6N5|SQRD_HUMAN	518	2e-146	Sulfide:quinone oxidoreductase, mitochondrial OS=Homo sapiens GN=SQRDL PE=1 SV=1	SA0084	421	4e-117	COG0446	Uncharacterized NAD(FAD)-dependent dehydrogenases	K00540	1e-148	528	xla:379770	[EC:1.-.-.-]	-	-	-	--
CL1695.Contig1_All	3523	5905	15049	79.1236	214.916	1.4416	Up	0	0	gi|170073205|ref|XP_001870330.1|	268.1	2e-69	cysteine dioxygenase [Culex quinquefasciatus] >gi|167869715|gb|EDS33098.1| cysteine dioxygenase [Culex quinquefasciatus]	gi|383855325|ref|XM_003703117.1|	69.9	8e-08	PREDICTED: Megachile rotundata cysteine dioxygenase type 1-like (LOC100876244), mRNA	sp|Q6NWZ9|CDO1_DANRE	237	2e-61	Cysteine dioxygenase type 1 OS=Danio rerio GN=cdo1 PE=2 SV=1	--	--	--	--	--	K00456	3e-70	268	cqu:CpipJ_CPIJ020056	cysteine dioxygenase [EC:1.13.11.20]	GO:0044710	GO:0016702//oxidoreductase activity, acting on single donors with incorporation of molecular oxygen, incorporation of two atoms of oxygen	-	ko01100//Metabolic pathways;ko00270//Cysteine and methionine metabolism;ko00430//Taurine and hypotaurine metabolism
CL1695.Contig2_All	2909	257	2430	4.1705	42.0277	3.333	Up	0	0	gi|170073205|ref|XP_001870330.1|	268.1	2e-69	cysteine dioxygenase [Culex quinquefasciatus] >gi|167869715|gb|EDS33098.1| cysteine dioxygenase [Culex quinquefasciatus]	gi|383855325|ref|XM_003703117.1|	77.8	3e-10	PREDICTED: Megachile rotundata cysteine dioxygenase type 1-like (LOC100876244), mRNA	sp|Q6NWZ9|CDO1_DANRE	237	1e-61	Cysteine dioxygenase type 1 OS=Danio rerio GN=cdo1 PE=2 SV=1	--	--	--	--	--	K00456	2e-70	268	cqu:CpipJ_CPIJ020056	cysteine dioxygenase [EC:1.13.11.20]	GO:0044710	GO:0016702//oxidoreductase activity, acting on single donors with incorporation of molecular oxygen, incorporation of two atoms of oxygen	-	ko01100//Metabolic pathways;ko00270//Cysteine and methionine metabolism;ko00430//Taurine and hypotaurine metabolism
CL1716.Contig2_All	4301	307	2198	3.3695	25.7117	2.9318	Up	0	0	gi|307174541|gb|EFN64991.1|	411	2e-112	Zinc-type alcohol dehydrogenase-like protein C1773.06c [Camponotus floridanus]	--	--	--	--	--	--	--	--	BH0363	68.2	1e-10	COG0604	NADPH:quinone reductase and related Zn-dependent oxidoreductases	K13953	7e-29	130	cin:100187292	alcohol dehydrogenase, propanol-preferring [EC:1.1.1.1]	-	-	-	ko00830//Retinol metabolism;ko00010//Glycolysis / Gluconeogenesis;ko00980//Metabolism of xenobiotics by cytochrome P450;ko00071//Fatty acid metabolism;ko00982//Drug metabolism - cytochrome P450;ko01100//Metabolic pathways;ko00350//Tyrosine metabolism
CL1729.Contig2_All	11791	310	2461	1.2411	10.5011	3.0808	Up	0	0	gi|383856370|ref|XP_003703682.1|	4442.1	0	PREDICTED: spectrin beta chain, brain 4-like [Megachile rotundata]	gi|345481109|ref|XM_001606341.2|	170	1e-37	PREDICTED: Nasonia vitripennis spectrin beta chain, brain 1-like (LOC100122788), mRNA	sp|Q9NRC6|SPTN5_HUMAN	1354	0	Spectrin beta chain, non-erythrocytic 5 OS=Homo sapiens GN=SPTBN5 PE=1 SV=1	SPAC15A10.08	270	4e-71	COG5069	Ca2+-binding actin-bundling protein fimbrin/plastin (EF-Hand superfamily)	K06115	0	4414	ame:413332	spectrin beta	GO:0042060//wound healing;GO:0000910//cytokinesis;GO:0007009//plasma membrane organization;GO:0010797//regulation of multivesicular body size involved in endosome transport;GO:0006897//endocytosis;GO:0045186//zonula adherens assembly;GO:0030707//ovarian follicle cell development	GO:0008017//microtubule binding;GO:0003779//actin binding;GO:0016787//hydrolase activity	GO:0005912//adherens junction;GO:0008091//spectrin;GO:0016327//apicolateral plasma membrane;GO:0016324//apical plasma membrane;GO:0032432//actin filament bundle	ko04530//Tight junction
CL1746.Contig3_All	1924	1168	3575	28.6574	93.4854	1.7058	Up	0	0	gi|91080745|ref|XP_966455.1|	393.7	1e-107	PREDICTED: similar to CG1998 CG1998-PA [Tribolium castaneum] >gi|270005453|gb|EFA01901.1| hypothetical protein TcasGA2_TC007511 [Tribolium castaneum]	gi|242015146|ref|XM_002428190.1|	63.9	3e-06	Pediculus humanus corporis C-4 methylsterol oxidase, putative, mRNA	sp|Q9GKT2|CE004_MACFA	328	2e-89	Uncharacterized protein C5orf4 homolog OS=Macaca fascicularis GN=QccE-20373 PE=2 SV=1	SPAC630.08c	92.4	2e-18	COG3000	Sterol desaturase	K07750	2e-108	393	tca:654920	methylsterol monooxygenase [EC:1.14.13.72]	-	GO:0000254//C-4 methylsterol oxidase activity	-	ko00100//Steroid biosynthesis;ko01100//Metabolic pathways
CL1747.Contig1_All	852	203	1691	11.2475	99.8566	3.1503	Up	0	0	gi|52695497|pdb|1SHN|A	214.2	6e-54	Chain A, Crystal Structure Of Shrimp Alkaline Phosphatase With Phosphate Bound >gi|52695498|pdb|1SHN|B Chain B, Crystal Structure Of Shrimp Alkaline Phosphatase With Phosphate Bound >gi|52695499|pdb|1SHQ|A Chain A, Crystal Structure Of Shrimp Alkaline Phosphatase With Magnesium In M3 >gi|52695500|pdb|1SHQ|B Chain B, Crystal Structure Of Shrimp Alkaline Phosphatase With Magnesium In M3	--	--	--	--	sp|Q92058|PPBT_CHICK	174	2e-43	Alkaline phosphatase, tissue-nonspecific isozyme OS=Gallus gallus GN=ALPL PE=2 SV=1	XF0657	124	3e-28	COG1785	Alkaline phosphatase	K01077	2e-44	179	ame:410530	alkaline phosphatase [EC:3.1.3.1]	GO:0009987//cellular process;GO:0042221//response to chemical stimulus;GO:0008152//metabolic process	GO:0016791//phosphatase activity	-	ko01100//Metabolic pathways;ko00790//Folate biosynthesis
CL1751.Contig2_All	2440	1812	4677	35.0564	96.4385	1.4599	Up	0	0	gi|291226838|ref|XP_002733395.1|	57	5e-06	PREDICTED: galactosamine (N-acetyl)-6-sulfate sulfatase-like [Saccoglossus kowalevskii]	gi|154426339|gb|AC206137.3|	123	4e-24	Saccoglossus kowalevskii BAC CUGI_SK_BA 001A16 (Clemson University Genomics SSK_Ba library (Acorn worm, Saccoglossus kowalevskii)) complete sequence	sp|P50429|ARSB_MOUSE	410	7e-114	Arylsulfatase B OS=Mus musculus GN=Arsb PE=2 SV=3	CC1172	147	8e-35	COG3119	Arylsulfatase A and related enzymes	K01135	1e-113	411	bfo:BRAFLDRAFT_206928	arylsulfatase B [EC:3.1.6.12]	GO:0007417//central nervous system development;GO:0044763;GO:0044267//cellular protein metabolic process;GO:0043627//response to estrogen stimulus;GO:0007584//response to nutrient;GO:0009268//response to pH;GO:0006665//sphingolipid metabolic process;GO:0030204//chondroitin sulfate metabolic process;GO:0006914//autophagy;GO:0051597//response to methylmercury	GO:0004065//arylsulfatase activity	GO:0005764//lysosome;GO:0005739//mitochondrion;GO:0070013;GO:0005791//rough endoplasmic reticulum;GO:0005794//Golgi apparatus	ko04142//Lysosome;ko01100//Metabolic pathways;ko00531//Glycosaminoglycan degradation
CL1760.Contig1_All	631	12	1341	0.8977	106.923	6.8961	Up	0	0	--	--	--	--	gi|14091787|gb|AC078993.20|	61.9	3e-06	Homo sapiens Xp BAC RP11-431J24 (Roswell Park Cancer Institute Human BAC Library) complete sequence	--	--	--	--	--	--	--	--	--	--	--	--	--	--	-	-	-	--
CL1760.Contig2_All	902	2071	1	108.386	0.0558	-10.9236	Down	0	0	--	--	--	--	gi|374428415|emb|FQ310507.3|	73.8	1e-09	Dicentrarchus labrax chromosome sequence corresponding to linkage group 1, bottom part, complete sequence	--	--	--	--	--	--	--	--	--	--	--	--	--	--	-	-	-	--
CL1835.Contig1_All	1876	467	4630	11.7512	124.171	3.4015	Up	0	0	gi|118778599|ref|XP_308743.3|	301.2	1e-79	AGAP007029-PA [Anopheles gambiae str. PEST] >gi|116132462|gb|EAA03993.4| AGAP007029-PA [Anopheles gambiae str. PEST]	--	--	--	--	sp|Q9XT55|UDB19_MACFA	234	4e-61	UDP-glucuronosyltransferase 2B19 OS=Macaca fascicularis GN=UGT2B19 PE=1 SV=1	BS_yojK	70.5	1e-11	COG1819	Glycosyl transferases, related to UDP-glucuronosyltransferase	K00699	2e-72	274	api:100161224	glucuronosyltransferase [EC:2.4.1.17]	-	-	-	ko00830//Retinol metabolism;ko00983//Drug metabolism - other enzymes;ko04976//Bile secretion;ko00980//Metabolism of xenobiotics by cytochrome P450;ko00982//Drug metabolism - cytochrome P450;ko01100//Metabolic pathways;ko00140//Steroid hormone biosynthesis;ko00514//Other types of O-glycan biosynthesis;ko00500//Starch and sucrose metabolism;ko00053//Ascorbate and aldarate metabolism;ko00860//Porphy…
CL1835.Contig2_All	1909	201	2355	4.9704	62.0666	3.6424	Up	0	0	gi|118778599|ref|XP_308743.3|	299.7	3e-79	AGAP007029-PA [Anopheles gambiae str. PEST] >gi|116132462|gb|EAA03993.4| AGAP007029-PA [Anopheles gambiae str. PEST]	--	--	--	--	sp|Q9XT55|UDB19_MACFA	231	6e-60	UDP-glucuronosyltransferase 2B19 OS=Macaca fascicularis GN=UGT2B19 PE=1 SV=1	BS_yojK	70.5	1e-11	COG1819	Glycosyl transferases, related to UDP-glucuronosyltransferase	K00699	3e-73	276	dpo:Dpse_GA18094	glucuronosyltransferase [EC:2.4.1.17]	-	-	-	ko00830//Retinol metabolism;ko00983//Drug metabolism - other enzymes;ko04976//Bile secretion;ko00980//Metabolism of xenobiotics by cytochrome P450;ko00982//Drug metabolism - cytochrome P450;ko01100//Metabolic pathways;ko00140//Steroid hormone biosynthesis;ko00514//Other types of O-glycan biosynthesis;ko00500//Starch and sucrose metabolism;ko00053//Ascorbate and aldarate metabolism;ko00860//Porphy…
CL1835.Contig3_All	1949	189	2333	4.5777	60.2248	3.7177	Up	0	0	gi|118778599|ref|XP_308743.3|	299.7	3e-79	AGAP007029-PA [Anopheles gambiae str. PEST] >gi|116132462|gb|EAA03993.4| AGAP007029-PA [Anopheles gambiae str. PEST]	gi|462176530|gb|GAGB010736796.1|	65.9	7e-07	TSA: Anolis carolinensis k46:7926163 transcribed RNA sequence	sp|Q9XT55|UDB19_MACFA	231	4e-60	UDP-glucuronosyltransferase 2B19 OS=Macaca fascicularis GN=UGT2B19 PE=1 SV=1	BS_yojK	70.5	1e-11	COG1819	Glycosyl transferases, related to UDP-glucuronosyltransferase	K00699	3e-73	276	dpo:Dpse_GA18094	glucuronosyltransferase [EC:2.4.1.17]	-	-	-	ko00830//Retinol metabolism;ko00983//Drug metabolism - other enzymes;ko04976//Bile secretion;ko00980//Metabolism of xenobiotics by cytochrome P450;ko00982//Drug metabolism - cytochrome P450;ko01100//Metabolic pathways;ko00140//Steroid hormone biosynthesis;ko00514//Other types of O-glycan biosynthesis;ko00500//Starch and sucrose metabolism;ko00053//Ascorbate and aldarate metabolism;ko00860//Porphy…
CL1845.Contig1_All	222	222	9636	47.2062	2183.82	5.5317	Up	0	0	gi|195487637|ref|XP_002091989.1|	53.5	3e-06	GE13941 [Drosophila yakuba] >gi|194178090|gb|EDW91701.1| GE13941 [Drosophila yakuba]	--	--	--	--	sp|P98088|MUC5A_HUMAN	57.4	7e-09	Mucin-5AC (Fragments) OS=Homo sapiens GN=MUC5AC PE=1 SV=3	--	--	--	--	--	--	--	--	--	--	-	GO:0003824//catalytic activity	-	--
CL1845.Contig2_All	963	684	25019	33.5296	1307.12	5.2848	Up	0	0	gi|108882100|gb|EAT46325.1|	91.3	7e-17	AAEL002467-PA [Aedes aegypti]	--	--	--	--	sp|O76217|PE1_ANOGA	82.8	1e-15	Peritrophin-1 OS=Anopheles gambiae GN=Aper1 PE=2 SV=2	SPAC821.09	53.1	7e-07	COG5498	Predicted glycosyl hydrolase	K05030	4e-14	79.3	cin:100175971	calcium-activated chloride channel family member 4	-	-	-	ko04972//Pancreatic secretion;ko00520//Amino sugar and nucleotide sugar metabolism;ko04740//Olfactory transduction;ko00970//Aminoacyl-tRNA biosynthesis
CL1906.Contig2_All	2961	155	1551	2.4711	26.354	3.4148	Up	0	0	gi|380014018|ref|XP_003691041.1|	515.8	5e-144	PREDICTED: protein spinster-like [Apis florea]	gi|340712354|ref|XM_003394679.1|	73.8	4e-09	PREDICTED: Bombus terrestris protein spinster-like (LOC100648240), mRNA	sp|Q9GQQ0|SPIN_DROME	498	3e-140	Protein spinster OS=Drosophila melanogaster GN=spin PE=1 SV=1	CC0336	119	4e-26	COG0477	Permeases of the major facilitator superfamily	K06258	3e-07	58.5	dre:100006427	MFS transporter, VNT family, synaptic vesicle glycoprotein 2	GO:0045924//regulation of female receptivity;GO:0007040//lysosome organization;GO:0035193//larval central nervous system remodeling;GO:0090099//negative regulation of decapentaplegic signaling pathway;GO:0008347//glial cell migration;GO:0007422//peripheral nervous system development;GO:0007619//courtship behavior;GO:0008333//endosome to lysosome transport;GO:0045477//regulation of nurse cell apop…	-	GO:0031982//vesicle;GO:0005886//plasma membrane	ko04512//ECM-receptor interaction
CL1939.Contig1_All	1016	1886	43	87.6288	2.1294	-5.3629	Down	0	0	gi|61744051|gb|AAX55641.1|	223.8	1e-56	ferritin [Litopenaeus vannamei]	gi|354785778|gb|JN950279.1|	65.9	4e-07	Mus musculus targeted KO-first, conditional ready, lacZ-tagged mutant allele Fam55b:tm1a(KOMP)Wtsi; transgenic	sp|Q26061|FRI_PACLE	198	2e-50	Ferritin OS=Pacifastacus leniusculus PE=1 SV=1	ECU06g1380	73.9	4e-13	COG1528	Ferritin-like protein	K00522	7e-49	194	nve:NEMVE_v1g235103	ferritin heavy chain [EC:1.16.3.1]	GO:0044699	GO:0046914//transition metal ion binding	-	ko04978//Mineral absorption;ko00860//Porphyrin and chlorophyll metabolism
CL1939.Contig2_All	942	2648	5	132.698	0.267	-8.9571	Down	0	0	gi|61744051|gb|AAX55641.1|	223.8	9e-57	ferritin [Litopenaeus vannamei]	gi|354785778|gb|JN950279.1|	65.9	3e-07	Mus musculus targeted KO-first, conditional ready, lacZ-tagged mutant allele Fam55b:tm1a(KOMP)Wtsi; transgenic	sp|Q26061|FRI_PACLE	198	2e-50	Ferritin OS=Pacifastacus leniusculus PE=1 SV=1	ECU06g1380	73.9	4e-13	COG1528	Ferritin-like protein	K00522	6e-49	194	nve:NEMVE_v1g235103	ferritin heavy chain [EC:1.16.3.1]	GO:0044699	GO:0046914//transition metal ion binding	-	ko04978//Mineral absorption;ko00860//Porphyrin and chlorophyll metabolism
CL2027.Contig2_All	1414	2652	7354	88.5366	261.666	1.5634	Up	0	0	gi|330434688|gb|AEC22812.1|	411.4	6e-113	cathepsin B [Macrobrachium nipponense]	gi|291385791|ref|XM_002709436.1|	75.8	5e-10	PREDICTED: Oryctolagus cuniculus cathepsin B (LOC100101593), mRNA	sp|P00787|CATB_RAT	376	6e-104	Cathepsin B OS=Rattus norvegicus GN=Ctsb PE=1 SV=2	AF1946_2	66.2	1e-10	COG4870	Cysteine protease	K01363	2e-111	403	tca:663066	cathepsin B [EC:3.4.22.1]	-	GO:0008233//peptidase activity	-	ko04142//Lysosome;ko04612//Antigen processing and presentation
CL2029.Contig2_All	4472	1348	4217	14.2294	47.4433	1.7373	Up	0	0	--	--	--	--	gi|255528741|gb|AE014187.2|	77.8	4e-10	Plasmodium falciparum 3D7 chromosome 14, complete sequence	--	--	--	--	--	--	--	--	--	--	--	--	--	--	-	-	-	--
CL2032.Contig2_All	3152	2438	9628	36.5129	153.682	2.0735	Up	0	0	gi|242009114|ref|XP_002425337.1|	691.4	0	beta-mannosidase precursor, putative [Pediculus humanus corporis] >gi|212509122|gb|EEB12599.1| beta-mannosidase precursor, putative [Pediculus humanus corporis]	gi|72097002|gb|AC158581.2|	63.9	4e-06	Mus musculus chromosome 3, clone RP24-264G1, complete sequence	sp|O00462|MANBA_HUMAN	679	0	Beta-mannosidase OS=Homo sapiens GN=MANBA PE=1 SV=3	AGc2809	333	8e-91	COG3250	Beta-galactosidase/beta-glucuronidase	K01192	0	691	phu:Phum_PHUM193470	beta-mannosidase [EC:3.2.1.25]	GO:0071704;GO:0044238//primary metabolic process	GO:0016787//hydrolase activity	-	ko04142//Lysosome;ko00511//Other glycan degradation
CL2147.Contig2_All	2429	691	3044	13.4292	63.0507	2.2311	Up	0	0	gi|410928578|ref|XP_003977677.1|	79.7	8e-13	PREDICTED: myosin-10 [Takifugu rubripes]	--	--	--	--	sp|P12844|MYO3_CAEEL	62	6e-09	Myosin-3 OS=Caenorhabditis elegans GN=myo-3 PE=2 SV=1	aq_629	58.9	4e-08	COG1196	Chromosome segregation ATPases	K10352	6e-09	63.9	tsp:Tsp_08431	myosin heavy chain	-	-	-	ko05416//Viral myocarditis;ko05414//Dilated cardiomyopathy;ko05410//Hypertrophic cardiomyopathy (HCM);ko04530//Tight junction;ko04810//Regulation of actin cytoskeleton;ko04270//Vascular smooth muscle contraction;ko05132//Salmonella infection;ko04260//Cardiac muscle contraction;ko04141//Protein processing in endoplasmic reticulum
CL2147.Contig4_All	2837	368	2258	6.1233	40.044	2.7092	Up	0	0	gi|410928578|ref|XP_003977677.1|	79.7	9e-13	PREDICTED: myosin-10 [Takifugu rubripes]	--	--	--	--	sp|P12844|MYO3_CAEEL	62	7e-09	Myosin-3 OS=Caenorhabditis elegans GN=myo-3 PE=2 SV=1	aq_629	58.9	5e-08	COG1196	Chromosome segregation ATPases	K10352	7e-09	63.9	tsp:Tsp_08431	myosin heavy chain	-	GO:0003824//catalytic activity	-	ko05416//Viral myocarditis;ko05414//Dilated cardiomyopathy;ko05410//Hypertrophic cardiomyopathy (HCM);ko04530//Tight junction;ko04810//Regulation of actin cytoskeleton;ko04270//Vascular smooth muscle contraction;ko05132//Salmonella infection;ko04260//Cardiac muscle contraction;ko04141//Protein processing in endoplasmic reticulum
CL2164.Contig1_All	2336	10730	28447	216.833	612.684	1.4986	Up	0	0	gi|321463770|gb|EFX74783.1|	416.4	3e-114	putative triacylglycerol lipase [Daphnia pulex]	gi|354782447|gb|JN946948.1|	63.9	3e-06	Mus musculus targeted KO-first, conditional ready, lacZ-tagged mutant allele Trim63:tm1a(EUCOMM)Hmgu; transgenic	sp|Q6P8U6|LIPP_MOUSE	258	3e-68	Pancreatic triacylglycerol lipase OS=Mus musculus GN=Pnlip PE=1 SV=1	--	--	--	--	--	K14073	1e-95	351	api:100163959	pancreatic triacylglycerol lipase [EC:3.1.1.3]	-	-	-	ko04972//Pancreatic secretion;ko04977//Vitamin digestion and absorption;ko04975//Fat digestion and absorption;ko01100//Metabolic pathways;ko00561//Glycerolipid metabolism
CL2174.Contig1_All	2220	1278	17695	27.1754	401.024	3.8833	Up	0	0	gi|308504677|ref|XP_003114522.1|	58.9	1e-06	hypothetical protein CRE_27449 [Caenorhabditis remanei] >gi|308261907|gb|EFP05860.1| hypothetical protein CRE_27449 [Caenorhabditis remanei]	--	--	--	--	sp|B0G163|EXOC5_DICDI	60.5	2e-08	Exocyst complex component 5 OS=Dictyostelium discoideum GN=exoc5 PE=3 SV=1	--	--	--	--	--	K10955	3e-10	68.2	acs:100563509	intestinal mucin-2	-	-	-	ko05110//Vibrio cholerae infection;ko05146//Amoebiasis
CL2174.Contig2_All	2141	6978	1793	153.856	42.1344	-1.8685	Down	0	0	gi|123327541|ref|XP_001293699.1|	65.5	1e-08	hypothetical protein [Trichomonas vaginalis G3] >gi|121870830|gb|EAX80769.1| hypothetical protein TVAG_596190 [Trichomonas vaginalis G3]	--	--	--	--	sp|B0G163|EXOC5_DICDI	58.5	6e-08	Exocyst complex component 5 OS=Dictyostelium discoideum GN=exoc5 PE=3 SV=1	--	--	--	--	--	K10955	3e-10	68.2	acs:100563509	intestinal mucin-2	-	-	-	ko05110//Vibrio cholerae infection;ko05146//Amoebiasis
CL2205.Contig2_All	2209	3525	19759	75.329	450.031	2.5787	Up	0	0	gi|391338744|ref|XP_003743715.1|	105.1	1e-20	PREDICTED: mid1-interacting protein 1-like [Metaseiulus occidentalis]	--	--	--	--	sp|Q6ZQP7|YV021_HUMAN	61.2	9e-09	Uncharacterized protein LOC284861 OS=Homo sapiens PE=2 SV=1	--	--	--	--	--	K10955	8e-07	56.6	hsa:4583	intestinal mucin-2	-	-	-	ko05110//Vibrio cholerae infection;ko05146//Amoebiasis
CL2341.Contig2_All	2271	21940	44863	456.056	993.903	1.1239	Up	0	0	gi|443686336|gb|ELT89640.1|	188	1e-45	hypothetical protein CAPTEDRAFT_187031 [Capitella teleta]	gi|46240958|gb|AC146417.3|	63.9	3e-06	Pan troglodytes BAC clone RP43-29B12 from chromosome 7, complete sequence	sp|Q96Q77|CIB3_HUMAN	141	7e-33	Calcium and integrin-binding family member 3 OS=Homo sapiens GN=CIB3 PE=2 SV=3	YKL190w	62.8	2e-09	COG5126	Ca2+-binding protein (EF-Hand superfamily)	K06268	6e-10	67	cbr:CBG04814	protein phosphatase 3, regulatory subunit	-	-	-	ko04360//Axon guidance;ko05152//Tuberculosis;ko04145//Phagosome;ko04010//MAPK signaling pathway;ko04310//Wnt signaling pathway;ko04380//Osteoclast differentiation;ko05014//Amyotrophic lateral sclerosis (ALS);ko04660//T cell receptor signaling pathway;ko04662//B cell receptor signaling pathway;ko04210//Apoptosis;ko04650//Natural killer cell mediated cytotoxicity;ko04724//Glutamatergic synapse;ko04…
CL241.Contig2_All	3432	259	2810	3.5625	41.1938	3.5315	Up	0	0	gi|91084931|ref|XP_970864.1|	1125.9	0	PREDICTED: similar to AGAP007103-PA [Tribolium castaneum] >gi|270009292|gb|EFA05740.1| hypothetical protein TcasGA2_TC015622 [Tribolium castaneum]	gi|195450776|ref|XM_002072592.1|	91.7	2e-14	Drosophila willistoni GK13705 (Dwil\GK13705), mRNA	sp|Q9V498|CSTN1_DROME	664	0	Calsyntenin-1 OS=Drosophila melanogaster GN=cals PE=1 SV=2	--	--	--	--	--	K05689	7e-08	60.8	dre:114424	cadherin 1, type 1, E-cadherin	-	-	GO:0016020//membrane	ko04514//Cell adhesion molecules (CAMs);ko05100//Bacterial invasion of epithelial cells;ko05213//Endometrial cancer;ko04520//Adherens junction;ko05218//Melanoma;ko05200//Pathways in cancer;ko05130//Pathogenic Escherichia coli infection;ko05219//Bladder cancer;ko05216//Thyroid cancer
CL2439.Contig1_All	1041	40	15979	1.8139	772.274	8.7339	Up	0	0	--	--	--	--	--	--	--	--	--	--	--	--	--	--	--	--	--	--	--	--	--	--	-	-	-	--
CL2439.Contig2_All	996	42	10201	1.9906	515.295	8.0161	Up	0	0	--	--	--	--	--	--	--	--	--	--	--	--	--	--	--	--	--	--	--	--	--	--	-	-	-	--
CL2454.Contig2_All	2331	1379	54	27.9268	1.1655	-4.5826	Down	0	0	gi|402536580|gb|AFQ62791.1|	1146.3	0	Bip [Litopenaeus vannamei]	gi|402536579|gb|JQ265942.1|	381	1e-101	Litopenaeus vannamei Bip mRNA, complete cds	sp|P29844|HSP7C_DROME	1079	0	Heat shock 70 kDa protein cognate 3 OS=Drosophila melanogaster GN=Hsc70-3 PE=2 SV=2	SPAC22A12.15c	848	0	COG0443	Molecular chaperone	K09490	0	1102	nvi:100118379	heat shock 70kDa protein 5	GO:0006950//response to stress	GO:0005524//ATP binding	-	ko04612//Antigen processing and presentation;ko05020//Prion diseases;ko04141//Protein processing in endoplasmic reticulum;ko03060//Protein export
CL2479.Contig3_All	5497	925	3481	7.9436	31.8604	2.0039	Up	0	0	gi|260821394|ref|XP_002606018.1|	1561.6	0	hypothetical protein BRAFLDRAFT_129513 [Branchiostoma floridae] >gi|229291355|gb|EEN62028.1| hypothetical protein BRAFLDRAFT_129513 [Branchiostoma floridae]	gi|50470950|emb|AL974314.21|	107	6e-19	Zebrafish DNA sequence from clone DKEY-89P3 in linkage group 9 Contains part of the the gene for a novel protein similar to vertebrate nebulin (NEB), the etv5 gene for ets variant gene 5 (ets-related molecule), the itgb5 gene for integrin, beta 5, the gene for a novel protein similar to vertebrate telomere-associated protein RIF1 homolog (Rif1), the gene for a novel protein similar to vertebrate …	sp|Q12882|DPYD_HUMAN	1510	0	Dihydropyrimidine dehydrogenase [NADP(+)] OS=Homo sapiens GN=DPYD PE=1 SV=2	PA0440	219	3e-56	COG0493	NADPH-dependent glutamate synthase beta chain and related oxidoreductases	K00207	0	1561	bfo:BRAFLDRAFT_129513	dihydropyrimidine dehydrogenase (NADP+) [EC:1.3.1.2]	GO:0006214//thymidine catabolic process;GO:0006145//purine nucleobase catabolic process;GO:0006207//'de novo' pyrimidine nucleobase biosynthetic process;GO:0019483//beta-alanine biosynthetic process;GO:0006212//uracil catabolic process;GO:0006222//UMP biosynthetic process;GO:0055114//oxidation-reduction process;GO:0006210//thymine catabolic process	GO:0050660//flavin adenine dinucleotide binding;GO:0051539//4 iron, 4 sulfur cluster binding;GO:0050661//NADP binding;GO:0009055//electron carrier activity;GO:0004158//dihydroorotate oxidase activity;GO:0046872//metal ion binding;GO:0042803//protein homodimerization activity;GO:0017113//dihydropyrimidine dehydrogenase (NADP+) activity	GO:0005829//cytosol	ko00983//Drug metabolism - other enzymes;ko01100//Metabolic pathways;ko00770//Pantothenate and CoA biosynthesis;ko00240//Pyrimidine metabolism;ko00410//beta-Alanine metabolism
CL252.Contig1_All	2563	4354	12090	80.1934	237.329	1.5653	Up	0	0	gi|123445462|ref|XP_001311491.1|	69.3	1e-09	hypothetical protein [Trichomonas vaginalis G3] >gi|121893302|gb|EAX98561.1| conserved hypothetical protein [Trichomonas vaginalis G3]	gi|28316220|emb|AL032627.2|	63.9	4e-06	Caenorhabditis elegans YAC Y41C4A, complete sequence	sp|P05790|FIBH_BOMMO	185	5e-46	Fibroin heavy chain OS=Bombyx mori GN=FIBH PE=1 SV=4	Rv3876	110	2e-23	COG0455	ATPases involved in chromosome partitioning	K05185	3e-64	247	rno:65191	gamma-aminobutyric acid receptor subunit epsilon	GO:0071704;GO:0044699;GO:0044238//primary metabolic process;GO:0009987//cellular process	GO:0003824//catalytic activity	GO:0016020//membrane	ko04727//GABAergic synapse;ko05033//Nicotine addiction;ko04080//Neuroactive ligand-receptor interaction;ko04723//Retrograde endocannabinoid signaling;ko05032//Morphine addiction
CL2611.Contig1_All	2441	15753	31543	304.645	650.141	1.0936	Up	0	0	gi|321455300|gb|EFX66437.1|	894	0	hypothetical protein DAPPUDRAFT_64687 [Daphnia pulex]	--	--	--	--	sp|P91778|AMY_PECMA	464	5e-130	Alpha-amylase OS=Pecten maximus PE=2 SV=1	VCA0250	85.1	5e-16	COG0366	Glycosidases	K01176	1e-128	461	mgp:100548295	alpha-amylase [EC:3.2.1.1]	-	-	-	ko04972//Pancreatic secretion;ko04970//Salivary secretion;ko04973//Carbohydrate digestion and absorption;ko01100//Metabolic pathways;ko00500//Starch and sucrose metabolism
CL2612.Contig3_All	3699	664	3003	8.4739	40.8455	2.2691	Up	0	0	gi|321465953|gb|EFX76951.1|	1154	0	hypothetical protein DAPPUDRAFT_306008 [Daphnia pulex]	gi|242276403|gb|GQ169704.2|	337	2e-88	Homarus americanus isolate RJG H IAP-F4r chitin synthase 2 mRNA, partial cds	sp|Q61647|HAS1_MOUSE	55.8	7e-07	Hyaluronan synthase 1 OS=Mus musculus GN=Has1 PE=1 SV=1	ECU01g1390	82.8	4e-15	COG1215	Glycosyltransferases, probably involved in cell wall biogenesis	K00698	0	1127	tca:641504	chitin synthase [EC:2.4.1.16]	GO:0007430//terminal branching, open tracheal system;GO:0060439//trachea morphogenesis;GO:0006035//cuticle chitin biosynthetic process;GO:0007443//Malpighian tubule morphogenesis;GO:0009611//response to wounding;GO:0001838//embryonic epithelial tube formation;GO:0035158//regulation of tube diameter, open tracheal system;GO:0035159//regulation of tube length, open tracheal system;GO:0008362//chiti…	GO:0004100//chitin synthase activity	GO:0016021//integral to membrane	ko00520//Amino sugar and nucleotide sugar metabolism
CL2672.Contig2_All	2120	141	11125	3.1397	264.02	6.3939	Up	0	0	gi|449280924|gb|EMC88149.1|	269.6	4e-70	Gamma-butyrobetaine dioxygenase [Columba livia]	--	--	--	--	sp|Q9QZU7|BODG_RAT	247	9e-65	Gamma-butyrobetaine dioxygenase OS=Rattus norvegicus GN=Bbox1 PE=1 SV=1	mll1440	119	3e-26	COG2175	Probable taurine catabolism dioxygenase	K00471	5e-70	266	mgp:100548089	gamma-butyrobetaine dioxygenase [EC:1.14.11.1]	GO:0044710	GO:0008336//gamma-butyrobetaine dioxygenase activity	GO:0043229//intracellular organelle	ko00310//Lysine degradation
CL2672.Contig3_All	2249	646	5854	13.5594	130.959	3.2718	Up	0	0	gi|449280924|gb|EMC88149.1|	273.1	4e-71	Gamma-butyrobetaine dioxygenase [Columba livia]	gi|52218953|ref|NM_001004550.1|	65.9	8e-07	Danio rerio Ras association (RalGDS/AF-6) domain family 1 (rassf1), mRNA >gi|51858537|gb|BC081661.1| Danio rerio Ras association (RalGDS/AF-6) domain family 1, mRNA (cDNA clone MGC:92505 IMAGE:7047499), complete cds	sp|Q9QZU7|BODG_RAT	246	1e-64	Gamma-butyrobetaine dioxygenase OS=Rattus norvegicus GN=Bbox1 PE=1 SV=1	mll1440	123	1e-27	COG2175	Probable taurine catabolism dioxygenase	K00471	8e-71	269	mgp:100548089	gamma-butyrobetaine dioxygenase [EC:1.14.11.1]	-	-	-	ko00310//Lysine degradation
CL2707.Contig1_All	1665	30195	7471	856.09	225.755	-1.923	Down	0	0	gi|449280729|gb|EMC87965.1|	363.6	1e-98	Legumain [Columba livia]	--	--	--	--	sp|Q95M12|LGMN_BOVIN	342	1e-93	Legumain OS=Bos taurus GN=LGMN PE=1 SV=1	YDR331w	128	3e-29	COG5206	Glycosylphosphatidylinositol transamidase (GPIT), subunit GPI8	K01369	1e-97	357	tgu:100220965	legumain [EC:3.4.22.34]	-	-	-	ko04142//Lysosome;ko04612//Antigen processing and presentation
CL2707.Contig2_All	3267	64316	15079	929.327	232.218	-2.0007	Down	0	0	gi|443700596|gb|ELT99476.1|	363.2	5e-98	hypothetical protein CAPTEDRAFT_108468 [Capitella teleta]	--	--	--	--	sp|Q9R0J8|LGMN_RAT	343	2e-93	Legumain OS=Rattus norvegicus GN=Lgmn PE=2 SV=1	YDR331w	130	1e-29	COG5206	Glycosylphosphatidylinositol transamidase (GPIT), subunit GPI8	K01369	3e-97	357	tgu:100220965	legumain [EC:3.4.22.34]	-	-	-	ko04142//Lysosome;ko04612//Antigen processing and presentation
CL2751.Contig2_All	1221	3699	55	143.01	2.2663	-5.9796	Down	0	0	--	--	--	--	--	--	--	--	--	--	--	--	--	--	--	--	--	--	--	--	--	--	-	-	-	--
CL2779.Contig1_All	8527	2471	6151	13.6797	36.2929	1.4077	Up	0	0	gi|242019111|ref|XP_002430009.1|	3988.7	0	Spectrin alpha chain, putative [Pediculus humanus corporis] >gi|212515067|gb|EEB17271.1| Spectrin alpha chain, putative [Pediculus humanus corporis]	gi|262303234|gb|GQ886637.1|	238	4e-58	Libinia emarginata isolate 11_12 voucher LemMALA alpha-spectrin mRNA, partial cds	sp|P13395|SPTCA_DROME	3819	0	Spectrin alpha chain OS=Drosophila melanogaster GN=alpha-Spec PE=1 SV=2	MK0690	72.8	1e-11	COG0419	ATPase involved in DNA repair	K06114	0	3988	phu:Phum_PHUM459030	spectrin alpha	GO:0035335//peptidyl-tyrosine dephosphorylation	GO:0004725//protein tyrosine phosphatase activity;GO:0005509//calcium ion binding	-	ko04530//Tight junction
CL2782.Contig2_All	3016	73871	173039	1156.22	2886.59	1.3199	Up	0	0	gi|322422337|ref|YP_004221770.1|	749.2	0	cytochrome c oxidase subunit I [Macrobrachium nipponense] >gi|317467912|gb|ADV30203.1| cytochrome c oxidase subunit I [Macrobrachium nipponense]	gi|49175758|gb|AY659990.1|	3192	0	Macrobrachium rosenbergii mitochondrion, complete genome	sp|P34838|COX1_ANOGA	687	0	Cytochrome c oxidase subunit 1 OS=Anopheles gambiae GN=COI PE=3 SV=1	Q0045	518	3e-146	COG0843	Heme/copper-type cytochrome/quinol oxidases, subunit 1	K02256	0	688	cqu:COX1	cytochrome c oxidase subunit 1 [EC:1.9.3.1]	GO:0009060//aerobic respiration;GO:0006119//oxidative phosphorylation;GO:0022900//electron transport chain	GO:0009055//electron carrier activity;GO:0005506//iron ion binding;GO:0020037//heme binding;GO:0004129//cytochrome-c oxidase activity	GO:0005743//mitochondrial inner membrane;GO:0070469//respiratory chain;GO:0016021//integral to membrane	ko01100//Metabolic pathways;ko04260//Cardiac muscle contraction;ko05010//Alzheimer's disease;ko05016//Huntington's disease;ko05012//Parkinson's disease;ko00190//Oxidative phosphorylation
CL2782.Contig3_All	2337	50153	5374	1013.06	115.694	-3.1303	Down	0	0	gi|61651671|ref|YP_214008.1|	565.5	4e-159	NADH dehydrogenase subunit 2 [Macrobrachium rosenbergii] >gi|49175771|gb|AAT52181.1| NADH dehydrogenase subunit 2 [Macrobrachium rosenbergii]	gi|49175758|gb|AY659990.1|	2763	0	Macrobrachium rosenbergii mitochondrion, complete genome	sp|P34838|COX1_ANOGA	460	5e-129	Cytochrome c oxidase subunit 1 OS=Anopheles gambiae GN=COI PE=3 SV=1	Q0070	343	1e-93	COG0843	Heme/copper-type cytochrome/quinol oxidases, subunit 1	K02256	5e-129	462	cqu:COX1	cytochrome c oxidase subunit 1 [EC:1.9.3.1]	GO:0006120//mitochondrial electron transport, NADH to ubiquinone;GO:0009060//aerobic respiration	GO:0004129//cytochrome-c oxidase activity;GO:0008137//NADH dehydrogenase (ubiquinone) activity;GO:0009055//electron carrier activity;GO:0020037//heme binding;GO:0005506//iron ion binding	GO:0016021//integral to membrane;GO:0005743//mitochondrial inner membrane;GO:0070469//respiratory chain	ko01100//Metabolic pathways;ko04260//Cardiac muscle contraction;ko05010//Alzheimer's disease;ko05016//Huntington's disease;ko05012//Parkinson's disease;ko00190//Oxidative phosphorylation
CL2805.Contig1_All	359	2846	307	374.231	43.0246	-3.1207	Down	0	0	gi|312082895|ref|XP_003143634.1|	53.5	3e-06	hypothetical protein LOAG_08054 [Loa loa] >gi|307761199|gb|EFO20433.1| hypothetical protein LOAG_08054 [Loa loa]	gi|296785191|gb|AC240605.2|	89.7	8e-15	Mus musculus BAC clone RP24-172C7 from chromosome y, complete sequence	--	--	--	--	--	--	--	--	--	--	--	--	--	--	-	-	-	--
CL2856.Contig1_All	2369	1345	8669	26.8013	184.11	2.7802	Up	0	0	gi|321470899|gb|EFX81873.1|	584.3	9e-165	hypothetical protein DAPPUDRAFT_317026 [Daphnia pulex]	gi|52351953|gb|AY610371.1|	73.8	3e-09	Sus scrofa clone reje29b_k19.y1.abd, mRNA sequence	--	--	--	--	SPAC1F7.08	164	8e-40	COG2132	Putative multicopper oxidases	K00540	5e-47	190	cel:F21D5.3	[EC:1.-.-.-]	-	-	-	--
CL2864.Contig2_All	4603	1421	7737	14.5731	84.5677	2.5368	Up	0	0	gi|321454784|gb|EFX65940.1|	672.2	0	hypothetical protein DAPPUDRAFT_332702 [Daphnia pulex]	--	--	--	--	sp|Q9U943|APLP_LOCMI	389	4e-107	Apolipophorins OS=Locusta migratoria PE=1 SV=2	--	--	--	--	--	K14462	2e-59	232	gga:396535	apolipoprotein B	-	-	-	ko04977//Vitamin digestion and absorption;ko04975//Fat digestion and absorption
CL2866.Contig1_All	6619	919	3438	6.5542	26.1328	1.9954	Up	0	0	gi|270003675|gb|EFA00123.1|	1296.6	0	hypothetical protein TcasGA2_TC002939 [Tribolium castaneum]	--	--	--	--	sp|Q8R151|ZNFX1_MOUSE	771	0	NFX1-type zinc finger-containing protein 1 OS=Mus musculus GN=Znfx1 PE=2 SV=3	SPCC1739.03	215	7e-55	COG1112	Superfamily I DNA and RNA helicases and helicase subunits	K15683	5e-32	142	dan:Dana_GF24744	NF-X1-type zinc finger protein NFXL1	-	-	-	--
CL286.Contig1_All	3210	276	1942	4.0588	30.4381	2.9068	Up	0	0	gi|391340358|ref|XP_003744509.1|	88.6	2e-15	PREDICTED: extended synaptotagmin-1-like [Metaseiulus occidentalis]	--	--	--	--	sp|A0FGR9|ESYT3_HUMAN	74.7	1e-12	Extended synaptotagmin-3 OS=Homo sapiens GN=ESYT3 PE=2 SV=1	--	--	--	--	--	--	--	--	--	--	-	-	-	--
CL286.Contig2_All	3796	382	2388	4.7505	31.6505	2.7361	Up	0	0	gi|391340358|ref|XP_003744509.1|	85.9	1e-14	PREDICTED: extended synaptotagmin-1-like [Metaseiulus occidentalis]	gi|282153828|emb|FP101977.7|	81.8	2e-11	Pig DNA sequence from clone CH242-113I11 on chromosome X, complete sequence	sp|A0FGR9|ESYT3_HUMAN	73.2	4e-12	Extended synaptotagmin-3 OS=Homo sapiens GN=ESYT3 PE=2 SV=1	--	--	--	--	--	--	--	--	--	--	-	-	-	--
CL2922.Contig2_All	4450	5627	14834	59.6919	167.715	1.4904	Up	0	0	gi|193647905|ref|XP_001946145.1|	165.6	2e-38	PREDICTED: hypothetical protein LOC100167808 isoform 1 [Acyrthosiphon pisum] >gi|328697287|ref|XP_003240297.1| PREDICTED: hypothetical protein LOC100167808 isoform 2 [Acyrthosiphon pisum] >gi|328697289|ref|XP_003240298.1| PREDICTED: hypothetical protein LOC100167808 isoform 3 [Acyrthosiphon pisum]	--	--	--	--	sp|P31836|NCAM1_BOVIN	53.1	5e-06	Neural cell adhesion molecule 1 OS=Bos taurus GN=NCAM1 PE=1 SV=1	--	--	--	--	--	K03006	1e-06	57	aga:AgaP_AGAP007810	DNA-directed RNA polymerase II subunit RPB1 [EC:2.7.7.6]	-	-	-	ko04360//Axon guidance;ko01100//Metabolic pathways;ko05169//Epstein-Barr virus infection;ko05168//Herpes simplex infection;ko00240//Pyrimidine metabolism;ko00230//Purine metabolism;ko03020//RNA polymerase;ko05016//Huntington's disease
CL3039.Contig4_All	1262	435	9613	16.2715	383.241	4.5578	Up	0	0	gi|393716356|gb|AFN20600.1|	78.2	1e-12	lectin 4 [Macrobrachium rosenbergii]	--	--	--	--	sp|Q3LUH2|CLC6A_BOVIN	54.3	6e-07	C-type lectin domain family 6 member A OS=Bos taurus GN=CLEC6A PE=2 SV=1	--	--	--	--	--	K06560	2e-10	67.8	nve:NEMVE_v1g238062	mannose receptor, C type	-	-	-	ko05152//Tuberculosis;ko04145//Phagosome
CL304.Contig1_All	2810	4655	715	78.201	12.8018	-2.6108	Down	0	0	gi|363412372|gb|AEW22980.1|	58.5	2e-06	Kruppel-like protein 1 [Rhodnius prolixus]	gi|357580576|emb|HE575250.1|	67.9	3e-07	Blattella germanica mRNA for kruppel homologue 1 (krh1 gene)	sp|P08155|KRUH_DROME	348	3e-95	Krueppel homologous protein 1 OS=Drosophila melanogaster GN=Kr-h1 PE=2 SV=2	SPAC144.09c	102	3e-21	COG5048	FOG: Zn-finger	K09228	1e-63	246	api:100159445	KRAB domain-containing zinc finger protein	GO:0045316//negative regulation of compound eye photoreceptor development;GO:0006355//regulation of transcription, DNA-dependent;GO:0007552//metamorphosis;GO:0035075//response to ecdysone	GO:0008270//zinc ion binding;GO:0003676//nucleic acid binding;GO:0003700//sequence-specific DNA binding transcription factor activity	GO:0005634//nucleus	--
CL3081.Contig3_All	2114	2082	6115	46.4916	145.534	1.6463	Up	0	0	--	--	--	--	--	--	--	--	--	--	--	--	--	--	--	--	--	--	--	--	--	--	-	-	-	--
CL3084.Contig1_All	6224	594	4336	4.5052	35.0504	2.9598	Up	0	0	gi|157123846|ref|XP_001653941.1|	1840.8	0	carboxylase:pyruvate/acetyl-coa/propionyl-coa [Aedes aegypti] >gi|108874193|gb|EAT38418.1| AAEL009691-PA [Aedes aegypti]	gi|459440560|gb|GAGF01001712.1|	131	5e-26	TSA: Chrysopa pallens CL497.Contig1_dacaoling transcribed RNA sequence	sp|Q29RK2|PYC_BOVIN	1679	0	Pyruvate carboxylase, mitochondrial OS=Bos taurus GN=PC PE=2 SV=2	SPBC17G9.11c	1295	0	COG1038	Pyruvate carboxylase	K01958	0	1840	aag:AaeL_AAEL009691	pyruvate carboxylase [EC:6.4.1.1]	GO:0006094//gluconeogenesis	GO:0004736//pyruvate carboxylase activity;GO:0046872//metal ion binding;GO:0003677//DNA binding;GO:0005524//ATP binding;GO:0004075//biotin carboxylase activity	-	ko00620//Pyruvate metabolism;ko01100//Metabolic pathways;ko00020//Citrate cycle (TCA cycle)
CL3101.Contig1_All	4767	513	3364	5.0801	35.5045	2.8051	Up	0	0	gi|391343267|ref|XP_003745934.1|	236.5	1e-59	PREDICTED: uncharacterized protein LOC100897491 [Metaseiulus occidentalis]	gi|348517022|ref|XM_003445987.1|	111	3e-20	PREDICTED: Oreochromis niloticus ETS domain-containing protein Elk-1-like (LOC100703163), mRNA	sp|P41971|ELK3_MOUSE	181	1e-44	ETS domain-containing protein Elk-3 OS=Mus musculus GN=Elk3 PE=2 SV=3	Rv3876	55.8	7e-07	COG0455	ATPases involved in chromosome partitioning	K09430	3e-51	205	isc:IscW_ISCW009238	ETS domain-containing protein Elk-3 (SRF accessory protein 2)	GO:0006355//regulation of transcription, DNA-dependent	GO:0043565//sequence-specific DNA binding	GO:0043231//intracellular membrane-bounded organelle	--
CL3173.Contig2_All	2332	816	7395	16.5181	159.545	3.2718	Up	0	0	gi|321461520|gb|EFX72551.1|	562.8	3e-158	hypothetical protein DAPPUDRAFT_326098 [Daphnia pulex]	--	--	--	--	sp|Q8IW92|GLBL2_HUMAN	421	3e-117	Beta-galactosidase-1-like protein 2 OS=Homo sapiens GN=GLB1L2 PE=2 SV=1	XF0840	327	6e-89	COG1874	Beta-galactosidase	K12309	4e-88	326	mdo:100028615	beta-galactosidase [EC:3.2.1.23]	-	GO:0016787//hydrolase activity	-	ko04142//Lysosome;ko00600//Sphingolipid metabolism;ko00511//Other glycan degradation;ko01100//Metabolic pathways;ko00531//Glycosaminoglycan degradation;ko00604//Glycosphingolipid biosynthesis - ganglio series;ko00052//Galactose metabolism
CL321.Contig1_All	2156	8367	3799	183.198	88.653	-1.0472	Down	0	0	gi|326579691|gb|ADZ96217.1|	531.2	8e-149	JHE-like carboxylesterase 1 [Pandalopsis japonica]	--	--	--	--	sp|P35502|ESTF_MYZPE	253	2e-66	Esterase FE4 OS=Myzus persicae PE=1 SV=1	BS_pnbA	182	2e-45	COG2272	Carboxylesterase type B	K01063	5e-76	286	tca:658208	juvenile-hormone esterase [EC:3.1.1.59]	-	GO:0052689	-	ko04972//Pancreatic secretion;ko00100//Steroid biosynthesis;ko00983//Drug metabolism - other enzymes;ko00981//Insect hormone biosynthesis;ko04975//Fat digestion and absorption;ko01100//Metabolic pathways;ko00561//Glycerolipid metabolism
CL3253.Contig2_All	3329	2028	7524	28.7576	113.712	1.9834	Up	0	0	gi|270003072|gb|EEZ99519.1|	456.4	4e-126	hypothetical protein TcasGA2_TC000100 [Tribolium castaneum]	gi|328784029|ref|XM_003250335.1|	69.9	8e-08	PREDICTED: Apis mellifera failed axon connections (fax), mRNA	sp|Q95RI5|FAXC_DROME	416	1e-115	Failed axon connections OS=Drosophila melanogaster GN=fax PE=2 SV=1	YOR310c	55.8	5e-07	COG1498	Protein implicated in ribosomal biogenesis, Nop56p homolog	K04952	3e-10	68.6	rno:83686	cyclic nucleotide gated channel beta 1	GO:0007409//axonogenesis	-	-	ko04740//Olfactory transduction;ko04744//Phototransduction
CL3265.Contig1_All	4784	2760	6270	27.2343	65.94	1.2757	Up	0	0	gi|118369130|ref|XP_001017770.1|	171.4	4e-40	hypothetical protein TTHERM_00437740 [Tetrahymena thermophila] >gi|89299537|gb|EAR97525.1| hypothetical protein TTHERM_00437740 [Tetrahymena thermophila SB210]	--	--	--	--	sp|P16230|SRCH_RABIT	54.3	3e-06	Sarcoplasmic reticulum histidine-rich calcium-binding protein OS=Oryctolagus cuniculus GN=HRC PE=1 SV=1	--	--	--	--	--	--	--	--	--	--	-	-	-	--
CL3275.Contig1_All	845	15545	33147	868.426	1973.6	1.1844	Up	0	0	gi|28971813|dbj|BAC65418.1|	388.3	2e-106	cathepsin L [Pandalus borealis]	gi|238683694|gb|FJ654533.1|	109	2e-20	Palaemonetes varians clone CL4contig1 cathepsin L mRNA, partial cds	sp|P25782|CYSP2_HOMAM	311	1e-84	Digestive cysteine proteinase 2 OS=Homarus americanus GN=LCP2 PE=2 SV=1	AF1946_2	68.2	2e-11	COG4870	Cysteine protease	K01365	4e-67	254	aag:AaeL_AAEL002833	cathepsin L [EC:3.4.22.15]	-	-	-	ko04145//Phagosome;ko04142//Lysosome;ko04612//Antigen processing and presentation;ko05323//Rheumatoid arthritis
CL3275.Contig5_All	1154	16113	5706	659.128	248.77	-1.4057	Down	0	0	gi|28971813|dbj|BAC65418.1|	526.6	9e-148	cathepsin L [Pandalus borealis]	gi|238683694|gb|FJ654533.1|	563	1e-157	Palaemonetes varians clone CL4contig1 cathepsin L mRNA, partial cds	sp|P25782|CYSP2_HOMAM	394	3e-109	Digestive cysteine proteinase 2 OS=Homarus americanus GN=LCP2 PE=2 SV=1	AF1946_2	79.3	1e-14	COG4870	Cysteine protease	K01365	2e-96	353	aag:AaeL_AAEL002833	cathepsin L [EC:3.4.22.15]	-	GO:0016787//hydrolase activity	-	ko04145//Phagosome;ko04142//Lysosome;ko04612//Antigen processing and presentation;ko05323//Rheumatoid arthritis
CL3295.Contig2_All	1301	132	34777	4.7896	1344.89	8.1334	Up	0	0	--	--	--	--	--	--	--	--	--	--	--	--	--	--	--	--	--	--	--	--	--	--	-	-	-	--
CL3295.Contig3_All	1856	7773	63752	197.701	1728.18	3.1279	Up	0	0	--	--	--	--	--	--	--	--	--	--	--	--	--	--	--	--	--	--	--	--	--	--	-	-	-	--
CL3336.Contig4_All	1659	1896	5651	53.9499	171.377	1.6675	Up	0	0	--	--	--	--	--	--	--	--	--	--	--	--	--	--	--	--	--	--	--	--	--	--	-	-	-	--
CL3406.Contig2_All	4449	2530	7994	26.8446	90.4012	1.7517	Up	0	0	gi|321471827|gb|EFX82799.1|	666.8	0	hypothetical protein DAPPUDRAFT_223674 [Daphnia pulex]	gi|156118305|gb|EF554579.1|	278	2e-70	Danaus plexippus casein kinase II alpha subunit (CKIIa) mRNA, complete cds	sp|O76484|CSK2A_SPOFR	650	0	Casein kinase II subunit alpha OS=Spodoptera frugiperda PE=2 SV=1	BS_serA	332	3e-90	COG0111	Phosphoglycerate dehydrogenase and related dehydrogenases	K03097	0	654	bfo:BRAFLDRAFT_113587	casein kinase II subunit alpha [EC:2.7.11.1]	GO:0006468//protein phosphorylation	GO:0008353//RNA polymerase II carboxy-terminal domain kinase activity;GO:0005524//ATP binding	-	ko04530//Tight junction;ko04310//Wnt signaling pathway;ko04064//NF-kappa B signaling pathway;ko04520//Adherens junction;ko05162//Measles;ko05169//Epstein-Barr virus infection;ko05168//Herpes simplex infection;ko03008//Ribosome biogenesis in eukaryotes
CL3505.Contig1_All	740	9886	63	630.649	4.2833	-7.202	Down	0	0	--	--	--	--	--	--	--	--	--	--	--	--	--	--	--	--	--	--	--	--	--	--	-	-	-	--
CL353.Contig2_All	1844	13398	25328	342.987	691.055	1.0106	Up	0	0	gi|328900141|gb|AEB54656.1|	239.2	5e-61	glutathione S transferase D1 [Procambarus clarkii]	gi|328900140|gb|HQ414581.1|	67.9	2e-07	Procambarus clarkii clone pc-550 glutathione S transferase D1 mRNA, complete cds	sp|P08010|GSTM2_RAT	204	5e-52	Glutathione S-transferase Mu 2 OS=Rattus norvegicus GN=Gstm2 PE=1 SV=2	--	--	--	--	--	K00799	3e-56	220	bfo:BRAFLDRAFT_72748	glutathione S-transferase [EC:2.5.1.18]	-	-	-	ko00980//Metabolism of xenobiotics by cytochrome P450;ko00982//Drug metabolism - cytochrome P450;ko05200//Pathways in cancer;ko05215//Prostate cancer;ko00480//Glutathione metabolism
CL3611.Contig1_All	4570	5744	17472	59.3331	192.353	1.6968	Up	0	0	gi|307195442|gb|EFN77328.1|	518.9	1e-144	ADIPOR-like receptor CG5315 [Harpegnathos saltator]	gi|328779121|ref|XM_623054.3|	81.8	3e-11	PREDICTED: Apis mellifera ADIPOR-like receptor CG5315 ortholog (LOC550659), mRNA	sp|Q9VCY8|ADRL_DROME	498	6e-140	ADIPOR-like receptor CG5315 OS=Drosophila melanogaster GN=CG5315 PE=2 SV=2	SPBC12C2.09c	219	4e-56	COG1272	Predicted membrane protein, hemolysin III homolog	K07297	2e-145	518	ame:550659	adiponectin receptor	GO:0009755//hormone-mediated signaling pathway;GO:0019395//fatty acid oxidation	GO:0042562//hormone binding	GO:0016021//integral to membrane	ko04920//Adipocytokine signaling pathway
CL3614.Contig2_All	2837	11625	25370	193.434	449.918	1.2178	Up	0	0	gi|196004710|ref|XP_002112222.1|	231.9	1e-58	hypothetical protein TRIADDRAFT_15248 [Trichoplax adhaerens] >gi|190586121|gb|EDV26189.1| hypothetical protein TRIADDRAFT_15248, partial [Trichoplax adhaerens]	gi|59676059|emb|CR361560.10|	63.9	4e-06	Zebrafish DNA sequence from clone CH211-122G18 in linkage group 24, complete sequence	sp|Q9JJ00|PLS1_MOUSE	223	2e-57	Phospholipid scramblase 1 OS=Mus musculus GN=Plscr1 PE=2 SV=1	--	--	--	--	--	K00106	1e-08	63.2	xtr:100497499	xanthine dehydrogenase/oxidase [EC:1.17.1.4 1.17.3.2]	GO:0043065//positive regulation of apoptotic process;GO:0017121//phospholipid scrambling;GO:0032091//negative regulation of protein binding;GO:0015914//phospholipid transport;GO:0019219;GO:0097193//intrinsic apoptotic signaling pathway;GO:0051607//defense response to virus;GO:0030099//myeloid cell differentiation;GO:0010225//response to UV-C;GO:0045089//positive regulation of innate immune respon…	GO:0005102//receptor binding;GO:0019899//enzyme binding	GO:0005829//cytosol;GO:0045121//membrane raft;GO:0005886//plasma membrane;GO:0016021//integral to membrane;GO:0005634//nucleus	ko00983//Drug metabolism - other enzymes;ko01100//Metabolic pathways;ko00232//Caffeine metabolism;ko00230//Purine metabolism;ko04146//Peroxisome
CL3620.Contig3_All	4646	1872	4863	19.0207	52.662	1.4692	Up	0	0	gi|193624668|ref|XP_001943217.1|	529.2	8e-148	PREDICTED: iron/zinc purple acid phosphatase-like protein-like [Acyrthosiphon pisum]	--	--	--	--	sp|A5D6U8|PAPL_DANRE	454	1e-126	Iron/zinc purple acid phosphatase-like protein OS=Danio rerio GN=papl PE=2 SV=1	AF0089	228	6e-59	COG0318	Acyl-CoA synthetases (AMP-forming)/AMP-acid ligases II	K01113	2e-64	249	cel:Y105C5B.3	alkaline phosphatase D [EC:3.1.3.1]	-	GO:0003993//acid phosphatase activity	-	ko01100//Metabolic pathways;ko00790//Folate biosynthesis;ko00360//Phenylalanine metabolism;ko00130//Ubiquinone and other terpenoid-quinone biosynthesis
CL362.Contig1_All	1349	3124	223	109.32	8.317	-3.7163	Down	0	0	gi|75022291|sp|Q9GV46.1|LUCB_OPLGR	207.2	1e-51	RecName: Full=Oplophorus-luciferin 2-monooxygenase non-catalytic subunit; Flags: Precursor >gi|10336557|dbj|BAB13775.1| oxygenase [Oplophorus gracilirostris]	--	--	--	--	sp|Q9GV46|LUCB_OPLGR	207	6e-53	Oplophorus-luciferin 2-monooxygenase non-catalytic subunit OS=Oplophorus gracilirostris PE=1 SV=1	--	--	--	--	--	K07523	5e-11	69.7	dre:553785	netrin-G1 ligand	-	GO:0003824//catalytic activity	-	ko04360//Axon guidance
CL3673.Contig2_All	1611	10556	49713	309.316	1552.56	2.3275	Up	0	0	gi|443683291|gb|ELT87590.1|	95.9	6e-18	hypothetical protein CAPTEDRAFT_209791 [Capitella teleta]	--	--	--	--	--	--	--	--	--	--	--	--	--	--	--	--	--	--	-	-	-	--
CL3732.Contig2_All	1522	1429	5619	44.3217	185.745	2.0672	Up	0	0	gi|378828696|gb|AFC60662.1|	590.1	1e-166	chitinase [Pandalopsis japonica]	gi|162568609|gb|EU234060.1|	159	5e-35	Serolis paradoxa microsatellite Spa-D001 sequence	sp|Q6RY07|CHIA_RAT	315	2e-85	Acidic mammalian chitinase OS=Rattus norvegicus GN=Chia PE=2 SV=1	BH0916_1	151	3e-36	COG3325	Chitinase	K01183	5e-90	332	nvi:100122559	chitinase [EC:3.2.1.14]	GO:0008152//metabolic process	GO:0016787//hydrolase activity	-	ko00520//Amino sugar and nucleotide sugar metabolism
CL3738.Contig1_All	3821	7193	13848	88.8652	182.34	1.0369	Up	0	0	gi|156544189|ref|XP_001606559.1|	223.4	7e-56	PREDICTED: selT-like protein-like [Nasonia vitripennis]	gi|342326251|gb|JF284495.1|	218	2e-52	Cherax quadricarinatus clone V1-1361 selenoprotein T mRNA, complete cds	sp|Q9VMV6|SELT_DROME	192	6e-48	SelT-like protein OS=Drosophila melanogaster GN=CG3887 PE=2 SV=1	--	--	--	--	--	--	--	--	--	--	-	-	-	--
CL3748.Contig1_All	706	111168	27232	7433.17	1940.65	-1.9374	Down	0	0	--	--	--	--	--	--	--	--	--	--	--	--	--	--	--	--	--	--	--	--	--	--	-	-	-	--
CL3752.Contig2_All	2078	4809	480	109.247	11.6217	-3.2327	Down	0	0	--	--	--	--	--	--	--	--	--	--	--	--	--	--	--	--	--	--	--	--	--	--	-	-	-	--
CL3793.Contig2_All	382	3	2757	0.3707	363.117	9.936	Up	0	0	gi|431832960|gb|AGA17871.1|	237.7	1e-61	hemocyanin subunit 1 [Macrobrachium nipponense]	gi|431832959|gb|JX456149.1|	274	3e-70	Macrobrachium nipponense hemocyanin subunit 1 mRNA, complete cds	sp|P80096|HCYC_PANIN	167	4e-42	Hemocyanin C chain OS=Panulirus interruptus PE=1 SV=1	--	--	--	--	--	K00505	2e-07	54.3	dme:Dmel_CG42640	tyrosinase [EC:1.14.18.1]	-	-	-	ko04916//Melanogenesis;ko01100//Metabolic pathways;ko00740//Riboflavin metabolism;ko00350//Tyrosine metabolism
CL3811.Contig2_All	1018	248	2708	11.5001	133.836	3.5408	Up	0	0	--	--	--	--	--	--	--	--	--	--	--	--	--	--	--	--	--	--	--	--	--	--	-	-	-	--
CL3826.Contig2_All	693	4075	529	277.583	38.4057	-2.8535	Down	0	0	gi|307645734|gb|ADN83843.1|	74.7	4e-12	Na+/K+-ATPase alpha subunit [Fenneropenaeus indicus] >gi|309751850|gb|ADO84689.1| Na/K ATPase alpha subunit [Fenneropenaeus indicus] >gi|326936820|gb|AEA11482.1| Na+/K+-ATPase alpha subunit [Fenneropenaeus indicus]	gi|237510759|gb|FJ360440.1|	133	1e-27	Penaeus monodon Na+/K+-ATPase alpha subunit gene, complete cds	--	--	--	--	--	--	--	--	--	--	--	--	--	--	GO:0015672//monovalent inorganic cation transport;GO:0006754//ATP biosynthetic process	GO:0046872//metal ion binding;GO:0015077//monovalent inorganic cation transmembrane transporter activity;GO:0019829//cation-transporting ATPase activity;GO:0005524//ATP binding	GO:0016021//integral to membrane	--
CL3826.Contig3_All	6633	25865	10718	184.078	81.2974	-1.179	Down	0	0	gi|392283969|gb|AFM54541.1|	1988.8	0	Na+/K+_ATPase [Exopalaemon carinicauda]	gi|392283968|gb|JQ360623.1|	4787	0	Exopalaemon carinicauda Na+/K+_ATPase mRNA, complete cds	sp|P13607|ATNA_DROME	1714	0	Sodium/potassium-transporting ATPase subunit alpha OS=Drosophila melanogaster GN=Atpalpha PE=1 SV=3	MA4378	669	0	COG0474	Cation transport ATPase	K01539	0	1729	aga:AgaP_AGAP002858	sodium/potassium-transporting ATPase subunit alpha [EC:3.6.3.9]	GO:0015672//monovalent inorganic cation transport;GO:0006754//ATP biosynthetic process	GO:0046872//metal ion binding;GO:0015077//monovalent inorganic cation transmembrane transporter activity;GO:0019829//cation-transporting ATPase activity;GO:0005524//ATP binding	GO:0016021//integral to membrane	ko04972//Pancreatic secretion;ko04964//Proximal tubule bicarbonate reclamation;ko04970//Salivary secretion;ko04976//Bile secretion;ko04971//Gastric acid secretion;ko04974//Protein digestion and absorption;ko04973//Carbohydrate digestion and absorption;ko04260//Cardiac muscle contraction;ko04978//Mineral absorption;ko04960//Aldosterone-regulated sodium reabsorption;ko04961//Endocrine and other fac…
CL3897.Contig1_All	7896	5331	10081	31.8713	64.2346	1.0111	Up	0	0	gi|321461797|gb|EFX72825.1|	759.2	0	hypothetical protein DAPPUDRAFT_308055 [Daphnia pulex]	gi|328710167|ref|XM_001943167.2|	103	1e-17	PREDICTED: Acyrthosiphon pisum epidermal growth factor receptor kinase substrate 8-like (LOC100163041), mRNA	sp|Q12929|EPS8_HUMAN	359	5e-98	Epidermal growth factor receptor kinase substrate 8 OS=Homo sapiens GN=EPS8 PE=1 SV=1	--	--	--	--	--	K13738	3e-06	56.6	xtr:100158527	CD2-associated protein	GO:0051179//localization;GO:0065008;GO:0048731;GO:0050789//regulation of biological process;GO:0007015//actin filament organization;GO:0022607//cellular component assembly;GO:0040007//growth;GO:0009653//anatomical structure morphogenesis;GO:0009790//embryo development	GO:0008092//cytoskeletal protein binding	GO:0044464//cell part	ko05100//Bacterial invasion of epithelial cells
CL3930.Contig1_All	2465	49	1863	0.9384	38.0249	5.3406	Up	0	0	--	--	--	--	--	--	--	--	--	--	--	--	--	--	--	--	--	--	--	--	--	--	-	-	-	--
CL3930.Contig2_All	3208	3630	7375	53.416	115.665	1.1146	Up	0	0	--	--	--	--	--	--	--	--	--	--	--	--	--	--	--	--	--	--	--	--	--	--	-	-	-	--
CL4004.Contig1_All	1568	12536	1	377.409	0.0321	-13.5213	Down	0	0	gi|10444527|gb|AAG17936.1|AF306784_1	292	6e-77	vitellogenin [Cherax quadricarinatus]	--	--	--	--	sp|Q6RG02|VIT_FENME	273	6e-73	Vitellogenin OS=Fenneropenaeus merguiensis PE=1 SV=2	--	--	--	--	--	K03900	4e-09	63.5	dre:570643	von Willebrand factor	-	-	-	ko04610//Complement and coagulation cascades;ko04510//Focal adhesion;ko04512//ECM-receptor interaction
CL4004.Contig2_All	7859	16536	11	99.3258	0.0704	-10.4624	Down	0	0	gi|9280023|dbj|BAB01568.1|	1663.3	0	vitellogenin [Marsupenaeus japonicus]	--	--	--	--	sp|Q6RG02|VIT_FENME	1599	0	Vitellogenin OS=Fenneropenaeus merguiensis PE=1 SV=2	--	--	--	--	--	K14462	3e-32	143	ptr:459058	apolipoprotein B	-	-	-	ko04977//Vitamin digestion and absorption;ko04975//Fat digestion and absorption
CL4116.Contig3_All	2759	6024	12442	103.07	226.888	1.1384	Up	0	0	gi|46226738|gb|EAK87717.1|	56.6	8e-06	uncharacterized secreted protein with thr rich regions, possible mucin [Cryptosporidium parvum Iowa II]	gi|237681244|gb|AC236497.1|	73.8	4e-09	Xenopus laevis clone CH219-212B10, complete sequence	--	--	--	--	--	--	--	--	--	--	--	--	--	--	-	-	-	--
CL4183.Contig1_All	1301	182361	42979	6616.88	1662.08	-1.9932	Down	0	0	gi|74927078|sp|Q86GF7.1|CRUST_PANBO	472.2	2e-131	RecName: Full=Crustapain; AltName: Full=NsCys; Flags: Precursor >gi|28971811|dbj|BAC65417.1| crustapain [Pandalus borealis]	gi|238684064|gb|FJ769184.1|	260	2e-65	Palaemonetes varians crustapain mRNA, partial cds	sp|Q86GF7|CRUST_PANBO	472	9e-133	Crustapain OS=Pandalus borealis GN=Cys PE=1 SV=1	AF1946_2	100	6e-21	COG4870	Cysteine protease	K01365	2e-94	346	aag:AaeL_AAEL002833	cathepsin L [EC:3.4.22.15]	-	GO:0016787//hydrolase activity	-	ko04145//Phagosome;ko04142//Lysosome;ko04612//Antigen processing and presentation;ko05323//Rheumatoid arthritis
CL4183.Contig2_All	1110	7856	68970	334.101	3126.15	3.226	Up	0	0	gi|74927078|sp|Q86GF7.1|CRUST_PANBO	471.9	2e-131	RecName: Full=Crustapain; AltName: Full=NsCys; Flags: Precursor >gi|28971811|dbj|BAC65417.1| crustapain [Pandalus borealis]	gi|238684064|gb|FJ769184.1|	268	5e-68	Palaemonetes varians crustapain mRNA, partial cds	sp|Q86GF7|CRUST_PANBO	471	1e-132	Crustapain OS=Pandalus borealis GN=Cys PE=1 SV=1	AF1946_2	100	6e-21	COG4870	Cysteine protease	K01365	2e-94	346	aag:AaeL_AAEL002833	cathepsin L [EC:3.4.22.15]	-	GO:0016787//hydrolase activity	-	ko04145//Phagosome;ko04142//Lysosome;ko04612//Antigen processing and presentation;ko05323//Rheumatoid arthritis
CL4225.Contig2_All	4896	1158	0	11.1652	0	-13.4467	Down	0	0	gi|42558189|dbj|BAD11098.1|	1115.5	0	vitellogenin [Pandalus hypsinotus]	--	--	--	--	sp|Q6RG02|VIT_FENME	841	0	Vitellogenin OS=Fenneropenaeus merguiensis PE=1 SV=2	--	--	--	--	--	--	--	--	--	--	-	-	-	--
CL4235.Contig1_All	3294	2676	6881	38.3496	105.1	1.4545	Up	0	0	gi|443722204|gb|ELU11167.1|	61.2	4e-07	hypothetical protein CAPTEDRAFT_202309 [Capitella teleta]	--	--	--	--	sp|P54938|NFM_RABIT	70.9	2e-11	Neurofilament medium polypeptide (Fragment) OS=Oryctolagus cuniculus GN=NEFM PE=2 SV=1	SPAC140.02	65.9	4e-10	COG0724	RNA-binding proteins (RRM domain)	K04573	2e-11	72.8	ptr:745196	neurofilament medium polypeptide (neurofilament 3)	-	-	-	ko05014//Amyotrophic lateral sclerosis (ALS);ko04141//Protein processing in endoplasmic reticulum
CL4290.Contig1_All	2770	58	1549	0.9884	28.1348	4.8311	Up	0	0	gi|410913267|ref|XP_003970110.1|	416.8	3e-114	PREDICTED: furin-1-like [Takifugu rubripes]	--	--	--	--	sp|P26016|FUR11_DROME	399	1e-110	Furin-like protease 1, isoforms 1/1-X/2 OS=Drosophila melanogaster GN=Fur1 PE=2 SV=2	YNL238w_1	277	6e-74	COG1404	Subtilisin-like serine proteases	K01349	4e-112	406	cbr:CBG15803	furin [EC:3.4.21.75]	GO:0033334//fin morphogenesis;GO:0044237//cellular metabolic process;GO:0048703//embryonic viscerocranium morphogenesis;GO:0050789//regulation of biological process;GO:0060536//cartilage morphogenesis;GO:0019538//protein metabolic process	GO:0008233//peptidase activity	GO:0043231//intracellular membrane-bounded organelle	ko05164//Influenza A
CL4386.Contig1_All	1879	1209	10	30.3737	0.2678	-6.8255	Down	0	0	gi|321452261|gb|EFX63688.1|	273.9	2e-71	hypothetical protein DAPPUDRAFT_267921 [Daphnia pulex]	--	--	--	--	--	--	--	--	--	--	--	--	--	--	--	--	--	--	-	-	-	--
CL4505.Contig1_All	1539	181	2170	5.5519	70.9404	3.6756	Up	0	0	gi|321473201|gb|EFX84169.1|	80.9	2e-13	hypothetical protein DAPPUDRAFT_223163 [Daphnia pulex]	--	--	--	--	sp|Q9VTH4|SCLLA_DROME	67.8	6e-11	Protein scylla OS=Drosophila melanogaster GN=scyl PE=2 SV=1	--	--	--	--	--	K08270	3e-07	57.4	acs:100566992	DNA-damage-inducible transcript 4	-	-	-	ko04150//mTOR signaling pathway
CL4516.Contig4_All	1183	12692	34611	506.459	1471.98	1.5392	Up	0	0	gi|393716352|gb|AFN20598.1|	673.7	0	lectin 2 [Macrobrachium rosenbergii]	gi|393716351|gb|JQ349148.1|	2321	0	Macrobrachium rosenbergii lectin 2 (Lec2) mRNA, complete cds	sp|P22897|MRC1_HUMAN	61.2	4e-09	Macrophage mannose receptor 1 OS=Homo sapiens GN=MRC1 PE=1 SV=1	--	--	--	--	--	K06560	4e-10	66.6	nve:NEMVE_v1g238062	mannose receptor, C type	-	-	-	ko05152//Tuberculosis;ko04145//Phagosome
CL4546.Contig1_All	1598	11745	3022	346.957	95.146	-1.8665	Down	0	0	gi|212283656|gb|ACJ23247.1|	345.1	6e-93	gamma-interferon-inducible lysosomal thiol reductase [Penaeus monodon]	gi|312986078|gb|HQ317497.1|	137	2e-28	Litopenaeus vannamei gamma-interferon-inducible lysosomal thiol reductase (GILT) mRNA, complete cds	sp|P13284|GILT_HUMAN	110	9e-24	Gamma-interferon-inducible lysosomal thiol reductase OS=Homo sapiens GN=IFI30 PE=1 SV=3	--	--	--	--	--	K08059	1e-36	154	nve:NEMVE_v1g246231	interferon, gamma-inducible protein 30	-	-	-	ko04612//Antigen processing and presentation
CL4547.Contig2_All	3395	5650	2008	78.5611	29.7575	-1.4006	Down	0	0	gi|91090210|ref|XP_967762.1|	299.3	9e-79	PREDICTED: similar to glucosyl/glucuronosyl transferases [Tribolium castaneum] >gi|270013463|gb|EFA09911.1| hypothetical protein TcasGA2_TC012062 [Tribolium castaneum]	--	--	--	--	sp|Q16880|CGT_HUMAN	258	8e-68	2-hydroxyacylsphingosine 1-beta-galactosyltransferase OS=Homo sapiens GN=UGT8 PE=2 SV=2	slr1125	75.1	8e-13	COG1819	Glycosyl transferases, related to UDP-glucuronosyltransferase	K00699	1e-77	292	api:100160380	glucuronosyltransferase [EC:2.4.1.17]	-	GO:0016740//transferase activity	-	ko00830//Retinol metabolism;ko00983//Drug metabolism - other enzymes;ko04976//Bile secretion;ko00980//Metabolism of xenobiotics by cytochrome P450;ko00982//Drug metabolism - cytochrome P450;ko01100//Metabolic pathways;ko00140//Steroid hormone biosynthesis;ko00514//Other types of O-glycan biosynthesis;ko00500//Starch and sucrose metabolism;ko00053//Ascorbate and aldarate metabolism;ko00860//Porphy…
CL4564.Contig1_All	759	242	2159	15.0512	143.114	3.2492	Up	0	0	gi|7414466|emb|CAB85964.1|	163.3	1e-38	phosphoenolpyruvate carboxykinase [Litopenaeus vannamei]	gi|374094667|gb|JN006042.1|	93.7	1e-15	Pandalus platyceros clone PLS1.45 phosphoenolpyruvate carboxykinase (PEPCK) mRNA, partial cds	sp|Q8BH04|PCKGM_MOUSE	120	2e-27	Phosphoenolpyruvate carboxykinase [GTP], mitochondrial OS=Mus musculus GN=Pck2 PE=2 SV=1	TVN0200	90.1	4e-18	COG1274	Phosphoenolpyruvate carboxykinase (GTP)	K01596	7e-31	134	nvi:100115526	phosphoenolpyruvate carboxykinase (GTP) [EC:4.1.1.32]	-	GO:0004611//phosphoenolpyruvate carboxykinase activity;GO:0017076//purine nucleotide binding	-	ko04964//Proximal tubule bicarbonate reclamation;ko04920//Adipocytokine signaling pathway;ko00010//Glycolysis / Gluconeogenesis;ko04910//Insulin signaling pathway;ko00620//Pyruvate metabolism;ko03320//PPAR signaling pathway;ko01100//Metabolic pathways;ko00020//Citrate cycle (TCA cycle)
CL4598.Contig2_All	2307	2153	8618	44.055	187.945	2.0929	Up	0	0	gi|156408259|ref|XP_001641774.1|	109.8	6e-22	predicted protein [Nematostella vectensis] >gi|156228914|gb|EDO49711.1| predicted protein [Nematostella vectensis]	--	--	--	--	--	--	--	--	--	--	--	--	--	--	--	--	--	--	-	-	-	--
CL461.Contig8_All	2013	5107	12603	119.763	314.994	1.3951	Up	0	0	gi|3915094|sp|Q94572.1|TBA3_HOMAM	824.7	0	RecName: Full=Tubulin alpha-3 chain; AltName: Full=Alpha-III tubulin >gi|1562539|gb|AAB08889.1| alpha-III tubulin [Homarus americanus]	gi|330976858|gb|HQ436507.1|	287	1e-73	Eriocheir sinensis alpha-tubulin mRNA, complete cds	sp|Q94572|TBA3_HOMAM	824	0	Tubulin alpha-3 chain OS=Homarus americanus PE=2 SV=1	SPBC800.05c	712	0	COG5023	Tubulin	K07374	0	822	nve:NEMVE_v1g244590	tubulin alpha	GO:0000226//microtubule cytoskeleton organization;GO:0030705//cytoskeleton-dependent intracellular transport;GO:0051301//cell division;GO:0006184//GTP catabolic process;GO:0051258//protein polymerization;GO:0051084//'de novo' posttranslational protein folding;GO:0000086//G2/M transition of mitotic cell cycle	GO:0005525//GTP binding;GO:0046982//protein heterodimerization activity;GO:0019904//protein domain specific binding;GO:0003924//GTPase activity;GO:0005200//structural constituent of cytoskeleton	GO:0005881//cytoplasmic microtubule;GO:0005829//cytosol	ko04145//Phagosome;ko05130//Pathogenic Escherichia coli infection;ko04540//Gap junction
CL4789.Contig2_All	4685	5050	11979	50.8839	128.642	1.3381	Up	0	0	gi|390368536|ref|XP_003731468.1|	76.3	1e-11	PREDICTED: E3 ubiquitin-protein ligase TRIM50-like [Strongylocentrotus purpuratus]	--	--	--	--	sp|D3ZQG6|TRIM2_RAT	67.8	2e-10	Tripartite motif-containing protein 2 OS=Rattus norvegicus GN=Trim2 PE=1 SV=2	--	--	--	--	--	K10648	9e-12	74.3	ssc:733579	tripartite motif-containing protein 5 [EC:6.3.2.19]	GO:0044763;GO:0048518;GO:0044238//primary metabolic process;GO:0050794//regulation of cellular process;GO:0043170	GO:0005488//binding	-	ko04120//Ubiquitin mediated proteolysis
CL4803.Contig1_All	1065	25	4562	1.1081	215.515	7.6036	Up	0	0	gi|432934219|ref|XP_004081913.1|	224.2	9e-57	PREDICTED: arylsulfatase D-like [Oryzias latipes]	--	--	--	--	sp|P08842|STS_HUMAN	211	2e-54	Steryl-sulfatase OS=Homo sapiens GN=STS PE=1 SV=2	STM0035	109	9e-24	COG3119	Arylsulfatase A and related enzymes	K01131	5e-56	218	oaa:100084349	steryl-sulfatase [EC:3.1.6.2]	GO:0044267//cellular protein metabolic process;GO:0032501//multicellular organismal process;GO:0006665//sphingolipid metabolic process	GO:0008484//sulfuric ester hydrolase activity	GO:0044432//endoplasmic reticulum part;GO:0044425//membrane part	ko00140//Steroid hormone biosynthesis
CL4826.Contig1_All	1161	192	4031	7.8067	174.684	4.4839	Up	0	0	--	--	--	--	--	--	--	--	--	--	--	--	--	--	--	--	--	--	--	--	--	--	-	-	-	--
CL4828.Contig1_All	1589	23008	3409	683.524	107.938	-2.6628	Down	0	0	gi|268560942|ref|XP_002638195.1|	62.8	6e-08	Hypothetical protein CBG22624 [Caenorhabditis briggsae]	gi|350425426|ref|XR_135773.1|	79.8	4e-11	PREDICTED: Bombus impatiens DNA replication licensing factor MCM8-like (LOC100740480), miscRNA	sp|Q5FWT1|FA98A_RAT	75.5	3e-13	Protein FAM98A OS=Rattus norvegicus GN=Fam98a PE=2 SV=1	XF0818	67.8	5e-11	COG2730	Endoglucanase	K07604	1e-12	75.5	mdo:100013439	type I keratin, acidic	-	-	-	ko05150//Staphylococcus aureus infection;ko05130//Pathogenic Escherichia coli infection
CL4841.Contig3_All	1575	4367	651	130.888	20.7957	-2.654	Down	0	0	--	--	--	--	gi|354792998|gb|JN957499.1|	61.9	9e-06	Mus musculus targeted KO-first, conditional ready, lacZ-tagged mutant allele Dusp12:tm1a(KOMP)Wtsi; transgenic	--	--	--	--	--	--	--	--	--	--	--	--	--	--	-	-	-	--
CL4876.Contig1_All	5101	148	2464	1.3696	24.3029	4.1493	Up	0	0	gi|270011546|gb|EFA07994.1|	255	3e-65	hypothetical protein TcasGA2_TC005583 [Tribolium castaneum]	--	--	--	--	sp|P91931|DCAM_DROME	220	3e-56	S-adenosylmethionine decarboxylase proenzyme OS=Drosophila melanogaster GN=SamDC PE=2 SV=1	--	--	--	--	--	K01611	7e-66	254	ame:551724	S-adenosylmethionine decarboxylase [EC:4.1.1.50]	GO:0006596//polyamine biosynthetic process	GO:0016831//carboxy-lyase activity	-	ko01100//Metabolic pathways;ko00330//Arginine and proline metabolism;ko00270//Cysteine and methionine metabolism
CL487.Contig3_All	3043	182	2888	2.8234	47.7494	4.08	Up	0	0	--	--	--	--	gi|60417624|emb|CR847504.13|	77.8	3e-10	Zebrafish DNA sequence from clone DKEYP-51G9 in linkage group 4, complete sequence	--	--	--	--	--	--	--	--	--	--	--	--	--	--	-	-	-	--
CL4906.Contig1_All	3423	817	3623	11.2671	53.2518	2.2407	Up	0	0	gi|198417183|ref|XP_002128280.1|	873.2	0	PREDICTED: acyl-coenzyme A oxidase 3, peroxisomal [Ciona intestinalis]	gi|449676840|ref|XM_002166763.2|	91.7	2e-14	PREDICTED: Hydra magnipapillata acyl-coenzyme A oxidase 3, peroxisomal-like (LOC100209158), mRNA	sp|Q9EPL9|ACOX3_MOUSE	293	1e-78	Peroxisomal acyl-coenzyme A oxidase 3 OS=Mus musculus GN=Acox3 PE=2 SV=2	YGL205w	169	2e-41	COG1960	Acyl-CoA dehydrogenases	K00232	0	873	cin:100181154	acyl-CoA oxidase [EC:1.3.3.6]	GO:0006631//fatty acid metabolic process;GO:0055114//oxidation-reduction process	GO:0050660//flavin adenine dinucleotide binding;GO:0003995//acyl-CoA dehydrogenase activity;GO:0003997//acyl-CoA oxidase activity	GO:0005777//peroxisome	ko03320//PPAR signaling pathway;ko00071//Fatty acid metabolism;ko01100//Metabolic pathways;ko00640//Propanoate metabolism;ko00280//Valine, leucine and isoleucine degradation;ko00410//beta-Alanine metabolism;ko00592//alpha-Linolenic acid metabolism;ko04146//Peroxisome;ko01040//Biosynthesis of unsaturated fatty acids
CL4910.Contig3_All	6214	36481	115426	277.137	934.556	1.7537	Up	0	0	gi|260818340|ref|XP_002604341.1|	377.5	5e-102	hypothetical protein BRAFLDRAFT_85431 [Branchiostoma floridae] >gi|229289667|gb|EEN60352.1| hypothetical protein BRAFLDRAFT_85431 [Branchiostoma floridae]	--	--	--	--	sp|Q6MG64|VWA7_RAT	265	1e-69	von Willebrand factor A domain-containing protein 7 OS=Rattus norvegicus GN=Vwa7 PE=4 SV=1	--	--	--	--	--	K06252	4e-12	75.9	bfo:BRAFLDRAFT_124749	tenascin	-	-	-	ko04510//Focal adhesion;ko04512//ECM-receptor interaction
CL4911.Contig2_All	362	110	1451	14.3444	201.666	3.8134	Up	0	0	gi|205546|gb|AAA41642.1|	53.1	4e-06	mucin, partial [Rattus norvegicus]	gi|124001721|gb|AC187006.9|	60	8e-06	Canis Familiaris chromosome 22, clone XX-170B10, complete sequence	sp|Q05049|MUC1_XENLA	50.1	1e-06	Integumentary mucin C.1 (Fragment) OS=Xenopus laevis PE=2 SV=1	--	--	--	--	--	--	--	--	--	--	-	-	-	--
CL4914.Contig1_All	2293	354	11674	7.2878	256.146	5.1353	Up	0	0	gi|300678088|gb|ADK27312.1|	92.4	1e-16	C-type lectin [Procambarus clarkii]	--	--	--	--	sp|Q6ZS10|CL17A_HUMAN	57.8	1e-07	C-type lectin domain family 17, member A OS=Homo sapiens GN=CLEC17A PE=1 SV=2	--	--	--	--	--	K06563	4e-10	67.8	aml:100468094	CD209 antigen	-	-	-	ko05152//Tuberculosis;ko04145//Phagosome;ko05162//Measles
CL4914.Contig2_All	557	1681	4863	142.466	439.26	1.6245	Up	0	0	gi|300678088|gb|ADK27312.1|	95.9	1e-18	C-type lectin [Procambarus clarkii]	--	--	--	--	sp|Q91ZW7|C209E_MOUSE	59.3	5e-09	CD209 antigen-like protein E OS=Mus musculus GN=Cd209e PE=2 SV=1	--	--	--	--	--	K06563	3e-10	65.1	cfa:485000	CD209 antigen	-	-	-	ko05152//Tuberculosis;ko04145//Phagosome;ko05162//Measles
CL5012.Contig2_All	722	47428	1627	3100.96	113.376	-4.7735	Down	0	0	gi|359372820|gb|AEV42254.1|	270.8	4e-71	ferritin [Exopalaemon carinicauda]	gi|359372819|gb|JN104389.1|	202	2e-48	Exopalaemon carinicauda ferritin mRNA, complete cds	sp|Q26061|FRI_PACLE	230	3e-60	Ferritin OS=Pacifastacus leniusculus PE=1 SV=1	ECU06g1380	87.4	2e-17	COG1528	Ferritin-like protein	K00522	8e-56	217	xla:779108	ferritin heavy chain [EC:1.16.3.1]	-	-	-	ko04978//Mineral absorption;ko00860//Porphyrin and chlorophyll metabolism
CL5077.Contig1_All	1622	637	3578	18.539	110.984	2.5817	Up	0	0	gi|219553192|gb|ACL27225.1|	282.3	5e-74	molting carboxypeptidase A [Helicoverpa armigera]	--	--	--	--	sp|Q9UI42|CBPA4_HUMAN	237	5e-62	Carboxypeptidase A4 OS=Homo sapiens GN=CPA4 PE=1 SV=2	YHR132c	175	2e-43	COG2866	Predicted carboxypeptidase	K08780	1e-59	231	bta:528454	carboxypeptidase A3 [EC:3.4.17.1]	-	GO:0008233//peptidase activity	-	ko04972//Pancreatic secretion;ko04974//Protein digestion and absorption;ko04614//Renin-angiotensin system
CL5110.Contig1_All	1283	2535	6827	93.2718	267.717	1.5212	Up	0	0	gi|390517058|emb|CCF55382.1|	714.1	0	hemocyanin beta subunit 1 [Atyopsis moluccensis]	gi|6118552|gb|AF193793.1|AF193793	145	6e-31	Nephrops norvegicus haemocyanin II (Haem2) mRNA, partial cds	sp|P80888|HCY_PALVU	593	3e-169	Hemocyanin OS=Palinurus vulgaris PE=1 SV=2	--	--	--	--	--	K00505	5e-69	262	dya:Dyak_GE14257	tyrosinase [EC:1.14.18.1]	-	-	-	ko04916//Melanogenesis;ko01100//Metabolic pathways;ko00740//Riboflavin metabolism;ko00350//Tyrosine metabolism
CL5112.Contig1_All	7863	2185737	191	13122.3	1.2221	-13.3904	Down	0	0	gi|16151644|dbj|BAB69831.1|	4848.9	0	vitellogenin [Macrobrachium rosenbergii]	gi|16151643|dbj|AB056458.1|	13200	0	Macrobrachium rosenbergii Macr-Vg mRNA for vitellogenin, complete cds	sp|Q6RG02|VIT_FENME	1790	0	Vitellogenin OS=Fenneropenaeus merguiensis PE=1 SV=2	--	--	--	--	--	K14462	4e-33	145	oaa:100080258	apolipoprotein B	-	-	-	ko04977//Vitamin digestion and absorption;ko04975//Fat digestion and absorption
CL5119.Contig1_All	1786	87185	6	2304.41	0.169	-13.7351	Down	0	0	gi|42558189|dbj|BAD11098.1|	337.4	1e-90	vitellogenin [Pandalus hypsinotus]	--	--	--	--	sp|Q6RG02|VIT_FENME	234	4e-61	Vitellogenin OS=Fenneropenaeus merguiensis PE=1 SV=2	--	--	--	--	--	K03900	1e-08	62.4	acs:100560975	von Willebrand factor	-	-	-	ko04610//Complement and coagulation cascades;ko04510//Focal adhesion;ko04512//ECM-receptor interaction
CL5144.Contig2_All	771	83055	29626	5085.23	1933.26	-1.3953	Down	0	0	--	--	--	--	--	--	--	--	--	--	--	--	--	--	--	--	--	--	--	--	--	--	-	-	-	--
CL514.Contig2_All	3955	2987	34323	35.6523	436.628	3.6143	Up	0	0	gi|5020110|gb|AAD38027.1|AF148497_1	661.8	0	beta 1,4-endoglucanase [Cherax quadricarinatus]	--	--	--	--	sp|P22699|GUN6_DICDI	341	9e-93	Endoglucanase OS=Dictyostelium discoideum GN=celA PE=2 SV=1	--	--	--	--	--	K03364	6e-32	140	bfo:BRAFLDRAFT_119430	cell division cycle 20-like protein 1, cofactor of APC complex	-	GO:0016798//hydrolase activity, acting on glycosyl bonds	-	ko04120//Ubiquitin mediated proteolysis;ko04914//Progesterone-mediated oocyte maturation;ko04110//Cell cycle
CL5202.Contig2_All	1954	4554	381	110.019	9.8101	-3.4873	Down	0	0	gi|61651666|ref|YP_214003.1|	760.8	0	NADH dehydrogenase subunit 4 [Macrobrachium rosenbergii] >gi|49175766|gb|AAT52176.1| NADH dehydrogenase subunit 4 [Macrobrachium rosenbergii]	gi|49175758|gb|AY659990.1|	2228	0	Macrobrachium rosenbergii mitochondrion, complete genome	sp|Q1HR20|NU4M_AEDAE	469	1e-131	NADH-ubiquinone oxidoreductase chain 4 OS=Aedes aegypti GN=mt:ND4 PE=2 SV=1	AGc2362	194	4e-49	COG1008	NADH:ubiquinone oxidoreductase subunit 4 (chain M)	K03881	3e-131	469	aag:ND4	NADH-ubiquinone oxidoreductase chain 4 [EC:1.6.5.3]	GO:0006120//mitochondrial electron transport, NADH to ubiquinone	GO:0008137//NADH dehydrogenase (ubiquinone) activity	GO:0070469//respiratory chain;GO:0016021//integral to membrane;GO:0031966//mitochondrial membrane	ko01100//Metabolic pathways;ko05012//Parkinson's disease;ko00190//Oxidative phosphorylation
CL5211.Contig1_All	3703	3248	248	41.4058	3.3695	-3.6192	Down	0	0	gi|256418951|ref|NP_001119851.1|	750	0	long-chain-fatty-acid--CoA ligase ACSBG2 [Danio rerio]	gi|340708784|ref|XM_003392954.1|	63.9	5e-06	PREDICTED: Bombus terrestris long-chain-fatty-acid--CoA ligase ACSBG2-like (LOC100649912), mRNA	sp|Q7ZYC4|ACBG2_XENLA	744	0	Long-chain-fatty-acid--CoA ligase ACSBG2 OS=Xenopus laevis GN=acsbg2 PE=2 SV=1	ML0887	258	7e-68	COG1022	Long-chain acyl-CoA synthetases (AMP-forming)	K15013	0	749	dre:335159	long-chain-fatty-acid--CoA ligase ACSBG [EC:6.2.1.3]	GO:0006631//fatty acid metabolic process	GO:0016874//ligase activity;GO:0000166//nucleotide binding	-	ko04920//Adipocytokine signaling pathway;ko03320//PPAR signaling pathway;ko00071//Fatty acid metabolism;ko01100//Metabolic pathways
CL5230.Contig2_All	1431	2960	8271	97.6452	290.798	1.5744	Up	0	0	gi|115432411|gb|ABI97372.1|	85.9	5e-15	C-type lectin [Penaeus semisulcatus]	--	--	--	--	sp|Q9UBG0|MRC2_HUMAN	65.5	3e-10	C-type mannose receptor 2 OS=Homo sapiens GN=MRC2 PE=1 SV=2	--	--	--	--	--	K06560	6e-12	72.8	bfo:BRAFLDRAFT_80311	mannose receptor, C type	-	-	-	ko05152//Tuberculosis;ko04145//Phagosome
CL5241.Contig1_All	1628	349	3299	10.1198	101.953	3.3327	Up	0	0	gi|378828692|gb|AFC60660.1|	545	4e-153	chitinase [Pandalopsis japonica]	gi|84620155|gb|DQ324648.1|	67.9	1e-07	Entamoeba invadens chitinase 3 gene, complete cds	sp|Q95M17|CHIA_BOVIN	298	2e-80	Acidic mammalian chitinase OS=Bos taurus GN=CHIA PE=1 SV=1	BH0916_1	164	3e-40	COG3325	Chitinase	K01183	3e-97	356	nvi:100122559	chitinase [EC:3.2.1.14]	-	-	-	ko00520//Amino sugar and nucleotide sugar metabolism
CL5241.Contig2_All	2261	1036	8736	21.6301	194.395	3.1679	Up	0	0	gi|378828692|gb|AFC60660.1|	545	6e-153	chitinase [Pandalopsis japonica]	gi|84620155|gb|DQ324648.1|	67.9	2e-07	Entamoeba invadens chitinase 3 gene, complete cds	sp|Q95M17|CHIA_BOVIN	298	3e-80	Acidic mammalian chitinase OS=Bos taurus GN=CHIA PE=1 SV=1	BH0916_1	164	5e-40	COG3325	Chitinase	K01183	5e-97	356	nvi:100122559	chitinase [EC:3.2.1.14]	-	-	-	ko00520//Amino sugar and nucleotide sugar metabolism
CL5260.Contig1_All	3337	0	7503	0	113.123	16.7875	Up	0	0	gi|282165756|ref|NP_001164122.1|	134.8	3e-29	star protein [Acyrthosiphon pisum] >gi|239792658|dbj|BAH72647.1| ACYPI002776 [Acyrthosiphon pisum]	gi|42406746|emb|AL929289.9|	65.9	1e-06	Zebrafish DNA sequence from clone CH211-107O18, complete sequence	sp|P42519|STAR_DROME	78.2	1e-13	Protein Star OS=Drosophila melanogaster GN=S PE=2 SV=1	--	--	--	--	--	--	--	--	--	--	-	-	-	--
CL5289.Contig2_All	3242	7210	1741	104.984	27.0183	-1.9582	Down	0	0	gi|321473737|gb|EFX84704.1|	657.5	0	hypothetical protein DAPPUDRAFT_314695 [Daphnia pulex]	gi|157135684|ref|XM_001663496.1|	77.8	3e-10	Aedes aegypti oligopeptide transporter partial mRNA	sp|P91679|PEPT1_DROME	502	2e-141	Peptide transporter family 1 OS=Drosophila melanogaster GN=yin PE=1 SV=2	ECU11g1050	222	3e-57	COG3104	Dipeptide/tripeptide permease	K14206	6e-177	622	dgr:Dgri_GH17609	solute carrier family 15 (oligopeptide transporter), member 1	-	GO:0005215//transporter activity	-	ko04974//Protein digestion and absorption
CL5294.Contig2_All	2907	29201	63707	474.189	1102.59	1.2174	Up	0	0	gi|330858322|gb|AEC46861.1|	245	1e-62	hemocyanin [Macrobrachium nipponense]	gi|330858321|gb|JF683437.1|	444	1e-120	Macrobrachium nipponense hemocyanin mRNA, complete cds	sp|P04254|HCYA_PANIN	152	3e-36	Hemocyanin A chain OS=Panulirus interruptus PE=1 SV=2	--	--	--	--	--	K00505	7e-09	63.9	dpo:Dpse_GA19121	tyrosinase [EC:1.14.18.1]	GO:0008152//metabolic process;GO:0006810//transport	-	GO:0005576//extracellular region	ko04916//Melanogenesis;ko01100//Metabolic pathways;ko00740//Riboflavin metabolism;ko00350//Tyrosine metabolism
CL5298.Contig2_All	1151	46	1647	1.8866	71.9931	5.254	Up	0	0	gi|395484805|gb|AFN66647.1|	94	1e-17	chitin binding-like protein [Fenneropenaeus chinensis]	--	--	--	--	--	--	--	--	--	--	--	--	--	--	--	--	--	--	-	-	-	--
CL5350.Contig1_All	4200	2329	8785	26.1769	105.236	2.0073	Up	0	0	gi|321460502|gb|EFX71544.1|	310.8	4e-82	hypothetical protein DAPPUDRAFT_308845 [Daphnia pulex]	gi|46486939|gb|AY521627.1|	113	7e-21	Homarus americanus slow-tonic S2 tropomyosin mRNA, complete cds, alternatively spliced	sp|Q28GP0|CD033_XENTR	194	1e-48	UPF0462 protein C4orf33 homolog OS=Xenopus tropicalis GN=TEgg072n04.1 PE=2 SV=1	--	--	--	--	--	K14972	2e-11	72.8	aga:AgaP_AGAP004734	PAX-interacting protein 1	-	-	-	--
CL535.Contig3_All	3008	244	4249	3.8292	71.0692	4.2141	Up	0	0	gi|321471992|gb|EFX82963.1|	588.2	9e-166	hypothetical protein DAPPUDRAFT_302120 [Daphnia pulex]	gi|169790788|ref|NM_001115047.2|	65.9	1e-06	Rattus norvegicus similar to elongation protein 4 homolog (RGD1566052), mRNA >gi|165971630|gb|BC158667.1| Rattus norvegicus similar to elongation protein 4 homolog, mRNA (cDNA clone MGC:187663 IMAGE:8370237), complete cds	sp|Q54HH2|SRR_DICDI	159	3e-38	Probable serine racemase OS=Dictyostelium discoideum GN=srr PE=3 SV=1	TM0356	295	2e-79	COG1171	Threonine dehydratase	K01754	4e-157	556	bfo:BRAFLDRAFT_286400	threonine dehydratase [EC:4.3.1.19]	GO:0006567//threonine catabolic process	GO:0016597//amino acid binding;GO:0004794//L-threonine ammonia-lyase activity	-	ko00260//Glycine, serine and threonine metabolism;ko01100//Metabolic pathways;ko00290//Valine, leucine and isoleucine biosynthesis
CL5423.Contig1_All	4663	20541	57406	207.948	619.39	1.5746	Up	0	0	gi|299757081|emb|CBN88274.1|	257.3	5e-66	hemoglobin [Carcinus maenas]	--	--	--	--	sp|P80017|GLBD_CAUAR	76.3	6e-13	Globin D, coelomic OS=Caudina arenicola PE=1 SV=3	--	--	--	--	--	--	--	--	--	--	-	-	-	--
CL542.Contig2_All	333	102	1669	14.4595	252.165	4.1243	Up	0	0	gi|407848932|gb|EKG03848.1|	36.2	2e-06	hypothetical protein TCSYLVIO_005102, partial [Trypanosoma cruzi]	gi|254692502|emb|FP091247.4|	87.7	3e-14	Pig DNA sequence from clone CH242-6J13 on chromosome X, complete sequence	sp|Q1ZXI5|Y1558_DICDI	47	1e-05	Probable serine/threonine-protein kinase DDB_G0278845 OS=Dictyostelium discoideum GN=DDB_G0278845 PE=3 SV=1	--	--	--	--	--	K09525	3e-07	37.4	ecb:100071233	DnaJ homolog subfamily C member 5	-	-	-	ko04141//Protein processing in endoplasmic reticulum
CL5450.Contig2_All	1822	20954	87603	542.897	2419.04	2.1557	Up	0	0	gi|452675|emb|CAA54524.1|	874	0	preamylase 1 [Litopenaeus vannamei]	gi|452674|emb|X77318.1|	99.6	5e-17	P.vanameii mRNA for preamylase 1	sp|P00687|AMY1_MOUSE	656	0	Alpha-amylase 1 OS=Mus musculus GN=Amy1 PE=1 SV=2	CAP0098	92.4	2e-18	COG0366	Glycosidases	K01176	0	656	mmu:11722	alpha-amylase [EC:3.2.1.1]	GO:0005975//carbohydrate metabolic process	GO:0004556//alpha-amylase activity;GO:0043169//cation binding	GO:0005615//extracellular space	ko04972//Pancreatic secretion;ko04970//Salivary secretion;ko04973//Carbohydrate digestion and absorption;ko01100//Metabolic pathways;ko00500//Starch and sucrose metabolism
CL545.Contig11_All	5108	7477	2306	69.0996	22.7133	-1.6051	Down	0	0	gi|390350556|ref|XP_003727440.1|	91.7	4e-16	PREDICTED: ribosome-binding protein 1-like isoform 1 [Strongylocentrotus purpuratus]	gi|40556306|gb|AC007598.7|	63.9	7e-06	Homo sapiens chromosome 16 clone RP11-165M1, complete sequence	sp|Q99PL5|RRBP1_MOUSE	151	2e-35	Ribosome-binding protein 1 OS=Mus musculus GN=Rrbp1 PE=2 SV=2	PAB0812	96.3	5e-19	COG0419	ATPase involved in DNA repair	K05674	2e-58	229	spu:583510	ATP-binding cassette, subfamily C (CFTR/MRP), member 10	-	-	-	ko04141//Protein processing in endoplasmic reticulum;ko02010//ABC transporters
CL5487.Contig2_All	3326	7870	19492	111.7	294.854	1.4004	Up	0	0	gi|307175766|gb|EFN65601.1|	884	0	Aminopeptidase N [Camponotus floridanus]	gi|471360589|ref|XM_004370808.1|	63.9	5e-06	PREDICTED: Trichechus manatus latirostris alanyl (membrane) aminopeptidase (ANPEP), mRNA	sp|P15144|AMPN_HUMAN	671	0	Aminopeptidase N OS=Homo sapiens GN=ANPEP PE=1 SV=4	SPBC1921.05	420	9e-117	COG0308	Aminopeptidase N	K11140	0	880	nvi:100124286	aminopeptidase N [EC:3.4.11.2]	-	GO:0016787//hydrolase activity	-	ko01100//Metabolic pathways;ko04614//Renin-angiotensin system;ko04640//Hematopoietic cell lineage;ko00480//Glutathione metabolism
CL5502.Contig2_All	7830	445317	1	2684.77	0.0064	-18.6783	Down	0	0	gi|42558189|dbj|BAD11098.1|	2442.5	0	vitellogenin [Pandalus hypsinotus]	gi|59797476|gb|AY910692.1|	69.9	2e-07	Eriocheir sinensis vitellogenin mRNA, partial cds	sp|Q6RG02|VIT_FENME	1894	0	Vitellogenin OS=Fenneropenaeus merguiensis PE=1 SV=2	--	--	--	--	--	K14462	9e-33	144	cfa:475680	apolipoprotein B	-	-	-	ko04977//Vitamin digestion and absorption;ko04975//Fat digestion and absorption
CL5543.Contig1_All	1742	293	5262	7.94	151.976	4.2586	Up	0	0	--	--	--	--	--	--	--	--	--	--	--	--	--	--	--	--	--	--	--	--	--	--	-	-	-	--
CL5550.Contig2_All	1251	1432	36	54.0362	1.4478	-5.222	Down	0	0	gi|291237055|ref|XP_002738455.1|	341.3	6e-92	PREDICTED: predicted protein-like [Saccoglossus kowalevskii]	--	--	--	--	sp|O62515|PAHX_CAEEL	60.1	1e-08	Probable phytanoyl-CoA dioxygenase OS=Caenorhabditis elegans GN=ZK550.6 PE=3 SV=2	mlr7444	235	1e-61	COG5285	Protein involved in biosynthesis of mitomycin antibiotics/polyketide fumonisin	K00477	4e-08	60.1	cel:ZK550.6	phytanoyl-CoA hydroxylase [EC:1.14.11.18]	-	-	-	ko04146//Peroxisome
CL5555.Contig1_All	697	4919	694	333.152	50.0956	-2.7334	Down	0	0	--	--	--	--	--	--	--	--	--	--	--	--	--	--	--	--	--	--	--	--	--	--	-	-	-	--
CL5590.Contig4_All	208	1771	100	401.933	24.1885	-4.0546	Down	0	0	--	--	--	--	gi|409103417|dbj|AB756535.1|	61.9	1e-06	Epinephelus bruneus DNA, microsatellite: locus Ebr00761FRA	--	--	--	--	--	--	--	--	--	--	--	--	--	--	-	-	-	--
CL559.Contig1_All	1440	2434	8054	79.7915	281.399	1.8183	Up	0	0	gi|219551908|gb|ACL26692.1|	228	9e-58	farnesoic acid O-methyltransferase [Nilaparvata lugens]	--	--	--	--	sp|Q8IZJ3|CPMD8_HUMAN	61.6	4e-09	C3 and PZP-like alpha-2-macroglobulin domain-containing protein 8 OS=Homo sapiens GN=CPAMD8 PE=1 SV=2	--	--	--	--	--	K07739	1e-15	85.1	dan:Dana_GF21222	elongator complex protein 3 [EC:2.3.1.48]	-	GO:0008168//methyltransferase activity	-	--
CL563.Contig1_All	6377	1390	6047	10.2896	47.7086	2.2131	Up	0	0	gi|291240099|ref|XP_002739960.1|	980.3	0	PREDICTED: rCG33625-like [Saccoglossus kowalevskii]	gi|344272090|ref|XM_003407821.1|	71.9	4e-08	PREDICTED: Loxodonta africana ATP-binding cassette, sub-family A (ABC1), member 1 (ABCA1), mRNA	sp|Q8R420|ABCA3_MOUSE	961	0	ATP-binding cassette sub-family A member 3 OS=Mus musculus GN=Abca3 PE=2 SV=3	SSO2137	162	9e-39	COG1131	ABC-type multidrug transport system, ATPase component	K05643	0	961	mmu:27410	ATP-binding cassette, subfamily A (ABC1), member 3	-	-	-	ko02010//ABC transporters
CL5647.Contig1_All	897	10018	3811	527.215	213.756	-1.3024	Down	0	0	gi|387914204|gb|AFK10711.1|	482.6	1e-134	ribosomal protein S2-like isoform 3 [Callorhinchus milii]	gi|124300786|dbj|AB291554.1|	301	3e-78	Solea senegalensis rpS2 mRNA for ribosomal protein S2, complete cds	sp|P49154|RS2_URECA	477	1e-134	40S ribosomal protein S2 OS=Urechis caupo GN=RPS2 PE=2 SV=1	SPCC576.08c	348	7e-96	COG0098	Ribosomal protein S5	K02981	4e-133	474	dre:406565	small subunit ribosomal protein S2e	-	-	-	ko03010//Ribosome
CL5647.Contig2_All	896	13	2344	0.6849	131.62	7.5863	Up	0	0	gi|387914204|gb|AFK10711.1|	482.6	1e-134	ribosomal protein S2-like isoform 3 [Callorhinchus milii]	gi|124300786|dbj|AB291554.1|	301	3e-78	Solea senegalensis rpS2 mRNA for ribosomal protein S2, complete cds	sp|P49154|RS2_URECA	477	1e-134	40S ribosomal protein S2 OS=Urechis caupo GN=RPS2 PE=2 SV=1	SPCC576.08c	348	7e-96	COG0098	Ribosomal protein S5	K02981	5e-133	474	dre:406565	small subunit ribosomal protein S2e	-	-	-	ko03010//Ribosome
CL5650.Contig1_All	696	5931	36190	402.27	2616.09	2.7012	Up	0	0	gi|321471064|gb|EFX82038.1|	68.9	2e-10	hypothetical protein DAPPUDRAFT_317034 [Daphnia pulex]	--	--	--	--	--	--	--	--	--	--	--	--	--	--	--	--	--	--	-	-	-	--
CL5653.Contig2_All	2161	2010	6788	43.9076	158.037	1.8477	Up	0	0	gi|312384910|gb|EFR29523.1|	140.6	3e-31	hypothetical protein AND_01405 [Anopheles darlingi]	--	--	--	--	--	--	--	--	--	--	--	--	--	--	--	--	--	--	-	-	-	--
CL5686.Contig2_All	2639	12870	4041	230.217	77.041	-1.5793	Down	0	0	gi|146217394|gb|ABQ10739.1|	362.8	5e-98	cathepsin L [Penaeus monodon]	gi|505139|dbj|D16533.1|SPECL	71.9	2e-08	Sarcophaga peregrina mRNA for cathepsin L, complete cds	sp|Q26636|CATL_SARPE	343	1e-93	Cathepsin L OS=Sarcophaga peregrina PE=1 SV=1	AF1946_2	77.8	9e-14	COG4870	Cysteine protease	K01365	8e-94	345	nvi:100120611	cathepsin L [EC:3.4.22.15]	-	GO:0016787//hydrolase activity	-	ko04145//Phagosome;ko04142//Lysosome;ko04612//Antigen processing and presentation;ko05323//Rheumatoid arthritis
CL5704.Contig2_All	3939	1009	4910	12.0922	62.7145	2.3747	Up	0	0	gi|91085411|ref|XP_967521.1|	715.3	0	PREDICTED: similar to GA17603-PA [Tribolium castaneum] >gi|270008404|gb|EFA04852.1| hypothetical protein TcasGA2_TC014904 [Tribolium castaneum]	gi|399220349|ref|NM_013173.2|	81.8	2e-11	Rattus norvegicus solute carrier family 11 (proton-coupled divalent metal ion transporters), member 2 (Slc11a2), mRNA	sp|P49283|MVL_DROME	654	0	Protein Malvolio OS=Drosophila melanogaster GN=Mvl PE=2 SV=2	SA0956	272	3e-72	COG1914	Mn2+ and Fe2+ transporters of the NRAMP family	K12347	0	715	tca:655866	natural resistance-associated macrophage protein	GO:0006810//transport	GO:0005215//transporter activity	GO:0016020//membrane	ko04142//Lysosome;ko04978//Mineral absorption
CL5708.Contig1_All	974	35574	14470	1724.14	747.45	-1.2058	Down	0	0	gi|99032198|pdb|2F91|A	262.7	2e-68	Chain A, 1.2a Resolution Structure Of A Crayfish Trypsin Complexed With A Peptide Inhibitor, Sgti	gi|2293477|gb|AF011352.1|AF011352	71.9	6e-09	Petromyzon marinus trypsinogen A1 mRNA, complete cds	sp|P00765|TRYP_ASTFL	262	1e-69	Trypsin-1 OS=Astacus fluviatilis PE=1 SV=1	VC1649	129	1e-29	COG5640	Secreted trypsin-like serine protease	K01312	2e-55	216	tad:TRIADDRAFT_20634	trypsin [EC:3.4.21.4]	-	-	-	ko05164//Influenza A;ko04972//Pancreatic secretion;ko04974//Protein digestion and absorption;ko04080//Neuroactive ligand-receptor interaction
CL5735.Contig2_All	4856	96	1395	0.9332	14.4533	3.9531	Up	0	0	gi|260790475|ref|XP_002590267.1|	1459.9	0	hypothetical protein BRAFLDRAFT_216227 [Branchiostoma floridae] >gi|229275459|gb|EEN46278.1| hypothetical protein BRAFLDRAFT_216227 [Branchiostoma floridae]	gi|459352601|tpg|BK008655.1|	91.7	3e-14	TPA_inf: Gasterosteus aculeatus aldehyde oxidase beta mRNA, complete cds	sp|P47990|XDH_CHICK	1444	0	Xanthine dehydrogenase/oxidase OS=Gallus gallus GN=XDH PE=1 SV=1	PA1523	538	5e-152	COG4631	Xanthine dehydrogenase, molybdopterin-binding subunit B	K00106	0	1459	bfo:BRAFLDRAFT_216227	xanthine dehydrogenase/oxidase [EC:1.17.1.4 1.17.3.2]	GO:0009966//regulation of signal transduction;GO:0009115//xanthine catabolic process;GO:0019222//regulation of metabolic process;GO:0034418//urate biosynthetic process;GO:0048523//negative regulation of cellular process;GO:0007275//multicellular organismal development;GO:0048856//anatomical structure development	GO:0043546//molybdopterin cofactor binding;GO:0046872//metal ion binding;GO:0050660//flavin adenine dinucleotide binding;GO:0004854//xanthine dehydrogenase activity;GO:0051537//2 iron, 2 sulfur cluster binding;GO:0004855//xanthine oxidase activity	GO:0005829//cytosol	ko00983//Drug metabolism - other enzymes;ko01100//Metabolic pathways;ko00232//Caffeine metabolism;ko00230//Purine metabolism;ko04146//Peroxisome
CL5741.Contig2_All	1973	220	3219	5.2637	82.0855	3.963	Up	0	0	--	--	--	--	--	--	--	--	--	--	--	--	--	--	--	--	--	--	--	--	--	--	-	-	-	--
CL5757.Contig1_All	2512	2652	11992	49.8371	240.184	2.2688	Up	0	0	--	--	--	--	gi|18073244|emb|AJ251112.1|	93.7	4e-15	Homarus americanus mth gene for metallothionein, exons 1-3	--	--	--	--	--	--	--	--	--	--	--	--	--	--	-	-	-	--
CL5779.Contig2_All	2228	6238	1653	132.169	37.3276	-1.8241	Down	0	0	gi|115881|sp|P04069.1|CBPB_ASTFL	463.8	1e-128	RecName: Full=Carboxypeptidase B >gi|223890|prf||1004229A CPase B	gi|109804228|emb|AM284393.1|	71.9	1e-08	Macrobrachium malcolmsonii microsatellite DNA, clone Mm-02	sp|P04069|CBPB_ASTFL	463	6e-130	Carboxypeptidase B OS=Astacus fluviatilis PE=1 SV=1	YHR132c	172	2e-42	COG2866	Predicted carboxypeptidase	K01298	1e-82	308	dre:431764	carboxypeptidase A2 [EC:3.4.17.15]	-	-	-	ko04972//Pancreatic secretion;ko04974//Protein digestion and absorption
CL5793.Contig2_All	814	7	1132	0.4059	69.9672	7.4294	Up	0	0	gi|6425061|gb|AAF08281.1|AF189779_1	446.4	7e-124	vacuolar ATP synthase subunit B K form [Carcinus maenas] >gi|7677489|gb|AAF67183.1|AF247971_1 vacuolar ATP synthase subunit B L form [Carcinus maenas]	gi|157111260|ref|XM_001651408.1|	325	2e-85	Aedes aegypti ATP synthase subunit beta vacuolar partial mRNA	sp|P31401|VATB_MANSE	409	3e-114	V-type proton ATPase subunit B OS=Manduca sexta GN=VHA55 PE=2 SV=1	YBR127c	337	2e-92	COG1156	Archaeal/vacuolar-type H+-ATPase subunit B	K02147	1e-113	409	tca:656208	V-type H+-transporting ATPase subunit B [EC:3.6.3.14]	GO:0046034//ATP metabolic process;GO:0015991//ATP hydrolysis coupled proton transport;GO:0007035//vacuolar acidification	GO:0046961//proton-transporting ATPase activity, rotational mechanism;GO:0005524//ATP binding	GO:0005769//early endosome;GO:0005903//brush border;GO:0000221//vacuolar proton-transporting V-type ATPase, V1 domain;GO:0048471//perinuclear region of cytoplasm;GO:0033181//plasma membrane proton-transporting V-type ATPase complex	ko05110//Vibrio cholerae infection;ko04145//Phagosome;ko04721//Synaptic vesicle cycle;ko01100//Metabolic pathways;ko05323//Rheumatoid arthritis;ko05120//Epithelial cell signaling in Helicobacter pylori infection;ko04966//Collecting duct acid secretion;ko00190//Oxidative phosphorylation
CL5919.Contig1_All	2702	446	2690	7.792	50.0887	2.6844	Up	0	0	gi|91076006|ref|XP_966406.1|	797	0	PREDICTED: similar to acyl-coa dehydrogenase isoform 1 [Tribolium castaneum] >gi|270014595|gb|EFA11043.1| hypothetical protein TcasGA2_TC004634 [Tribolium castaneum]	gi|328713185|ref|XM_003244964.1|	89.7	7e-14	PREDICTED: Acyrthosiphon pisum very long-chain specific acyl-CoA dehydrogenase, mitochondrial-like, transcript variant 2 (LOC100162051), mRNA	sp|P48818|ACADV_BOVIN	718	0	Very long-chain specific acyl-CoA dehydrogenase, mitochondrial OS=Bos taurus GN=ACADVL PE=2 SV=3	BH3486	278	4e-74	COG1960	Acyl-CoA dehydrogenases	K09479	0	796	tca:659957	very long chain acyl-CoA dehydrogenase [EC:1.3.99.-]	GO:0055114//oxidation-reduction process	GO:0050660//flavin adenine dinucleotide binding;GO:0003995//acyl-CoA dehydrogenase activity	-	ko00071//Fatty acid metabolism;ko01100//Metabolic pathways
CL592.Contig2_All	1371	1649	7190	56.7783	263.854	2.2163	Up	0	0	gi|728637|emb|CAA59441.1|	473.8	9e-132	cathepsin l [Litopenaeus vannamei]	gi|11052|emb|X63568.1|	65.9	5e-07	H.americanus mRNA for cysteine proteinase preproenzyme	sp|P25782|CYSP2_HOMAM	384	3e-106	Digestive cysteine proteinase 2 OS=Homarus americanus GN=LCP2 PE=2 SV=1	AF1946_2	81.6	3e-15	COG4870	Cysteine protease	K01365	5e-105	382	api:100166071	cathepsin L [EC:3.4.22.15]	-	GO:0008233//peptidase activity	-	ko04145//Phagosome;ko04142//Lysosome;ko04612//Antigen processing and presentation;ko05323//Rheumatoid arthritis
CL5967.Contig4_All	4101	790	4766	9.0936	58.4705	2.6848	Up	0	0	gi|321467616|gb|EFX78605.1|	264.2	4e-68	hypothetical protein DAPPUDRAFT_320238 [Daphnia pulex]	gi|253796206|gb|GQ257578.1|	83.8	6e-12	Macrobrachium nipponense clone Mni081 microsatellite sequence	sp|B2D0J5|EST6_APIME	226	2e-58	Venom carboxylesterase-6 OS=Apis mellifera PE=2 SV=1	BS_pnbA	142	6e-33	COG2272	Carboxylesterase type B	K03927	4e-59	231	rno:100365112	carboxylesterase 2 [EC:3.1.1.1 3.1.1.84 3.1.1.56]	-	GO:0016787//hydrolase activity	-	ko00983//Drug metabolism - other enzymes;ko01100//Metabolic pathways
CL596.Contig3_All	1080	6008	1039	262.606	48.4021	-2.4398	Down	0	0	gi|322422347|ref|YP_004221780.1|	651.4	0	cytochrome b [Macrobrachium nipponense] >gi|317467922|gb|ADV30213.1| cytochrome b [Macrobrachium nipponense]	gi|49175758|gb|AY659990.1|	1304	0	Macrobrachium rosenbergii mitochondrion, complete genome	sp|P07704|CYB_DROYA	543	2e-154	Cytochrome b OS=Drosophila yakuba GN=mt:Cyt-b PE=3 SV=1	Q0105	355	6e-98	COG1290	Cytochrome b subunit of the bc complex	K00412	9e-154	543	dya:CYTB	ubiquinol-cytochrome c reductase cytochrome b subunit	GO:0022904//respiratory electron transport chain	GO:0046872//metal ion binding;GO:0016491//oxidoreductase activity;GO:0009055//electron carrier activity	GO:0070469//respiratory chain;GO:0016021//integral to membrane;GO:0005739//mitochondrion	ko01100//Metabolic pathways;ko04260//Cardiac muscle contraction;ko05010//Alzheimer's disease;ko05016//Huntington's disease;ko05012//Parkinson's disease;ko00190//Oxidative phosphorylation
CL5999.Contig2_All	3237	15448	1034	225.283	16.0713	-3.8092	Down	0	0	--	--	--	--	gi|201071265|emb|CU861446.8|	79.8	8e-11	Zebrafish DNA sequence from clone CH73-61D6 in linkage group 8, complete sequence	--	--	--	--	--	--	--	--	--	--	--	--	--	--	-	-	-	--
CL5.Contig1_All	3441	28	1687	0.3841	24.6662	6.0049	Up	0	0	gi|328723484|ref|XP_003247853.1|	184.1	4e-44	PREDICTED: group 3 secretory phospholipase A2-like [Acyrthosiphon pisum]	--	--	--	--	sp|Q9NZ20|PA2G3_HUMAN	117	2e-25	Group 3 secretory phospholipase A2 OS=Homo sapiens GN=PLA2G3 PE=1 SV=2	--	--	--	--	--	K01047	4e-28	128	dre:641423	phospholipase A2 [EC:3.1.1.4]	-	-	-	ko04972//Pancreatic secretion;ko04270//Vascular smooth muscle contraction;ko04010//MAPK signaling pathway;ko00564//Glycerophospholipid metabolism;ko00565//Ether lipid metabolism;ko04975//Fat digestion and absorption;ko01100//Metabolic pathways;ko04666//Fc gamma R-mediated phagocytosis;ko04912//GnRH signaling pathway;ko00591//Linoleic acid metabolism;ko04724//Glutamatergic synapse;ko04664//Fc epsi…
CL6008.Contig1_All	3299	913	4488	13.0643	68.4452	2.3893	Up	0	0	gi|291231862|ref|XP_002735881.1|	468.4	1e-129	PREDICTED: predicted protein-like [Saccoglossus kowalevskii]	gi|260783081|ref|XM_002586561.1|	73.8	5e-09	Branchiostoma floridae hypothetical protein, mRNA	sp|Q5R514|UMPS_PONAB	431	5e-120	Uridine 5'-monophosphate synthase OS=Pongo abelii GN=UMPS PE=2 SV=1	YEL021w	234	9e-61	COG0284	Orotidine-5'-phosphate decarboxylase	K13421	4e-124	446	dre:393143	uridine monophosphate synthetase [EC:2.4.2.10 4.1.1.23]	GO:0006206//pyrimidine nucleobase metabolic process;GO:0006222//UMP biosynthetic process	GO:0004590//orotidine-5'-phosphate decarboxylase activity;GO:0004588//orotate phosphoribosyltransferase activity	GO:0005829//cytosol;GO:0005634//nucleus	ko00983//Drug metabolism - other enzymes;ko01100//Metabolic pathways;ko00240//Pyrimidine metabolism
CL6023.Contig1_All	6451	2998	7036	21.9383	54.8746	1.3227	Up	0	0	gi|328716206|ref|XP_003245865.1|	92	4e-16	PREDICTED: protein unc-13 homolog D-like isoform 4 [Acyrthosiphon pisum]	--	--	--	--	sp|B2RUP2|UN13D_MOUSE	80.1	6e-14	Protein unc-13 homolog D OS=Mus musculus GN=Unc13d PE=1 SV=2	--	--	--	--	--	K15621	8e-16	88.2	tgu:100227523	BAI1-associated protein 3	GO:0050896//response to stimulus;GO:0006887//exocytosis;GO:0002252	-	GO:0005737//cytoplasm	ko05202//Transcriptional misregulation in cancer
CL6226.Contig1_All	1885	2470	7028	61.8564	187.583	1.6005	Up	0	0	gi|310743900|dbj|BAJ23881.1|	617.8	6e-175	fructose 1,6-bisphosphatase [Marsupenaeus japonicus]	gi|310743899|dbj|AB596878.1|	151	1e-32	Marsupenaeus japonicus MjFBPase mRNA for fructose 1,6-bisphosphatase, complete cds	sp|P00637|F16P1_RABIT	449	1e-125	Fructose-1,6-bisphosphatase 1 OS=Oryctolagus cuniculus GN=FBP1 PE=1 SV=4	VC2544	314	4e-85	COG0158	Fructose-1,6-bisphosphatase	K03841	1e-140	501	isc:IscW_ISCW005292	fructose-1,6-bisphosphatase I [EC:3.1.3.11]	GO:0005975//carbohydrate metabolic process	GO:0042132//fructose 1,6-bisphosphate 1-phosphatase activity	-	ko00010//Glycolysis / Gluconeogenesis;ko04910//Insulin signaling pathway;ko01100//Metabolic pathways;ko00030//Pentose phosphate pathway;ko00051//Fructose and mannose metabolism
CL6243.Contig2_All	1344	405	2375	14.2251	88.9072	2.6439	Up	0	0	gi|328777082|ref|XP_393371.3|	253.8	1e-65	PREDICTED: myosin regulatory light chain 2 [Apis mellifera]	gi|357640498|gb|JN808108.1|	93.7	2e-15	Penaeus monodon myosin light chain (MLC2) mRNA, complete cds	sp|P18432|MLR_DROME	229	1e-59	Myosin regulatory light chain 2 OS=Drosophila melanogaster GN=Mlc2 PE=1 SV=2	SPAC3A12.14	77.4	5e-14	COG5126	Ca2+-binding protein (EF-Hand superfamily)	K12755	5e-27	122	ssc:100157760	myosin regulatory light chain 9	-	-	-	ko04530//Tight junction;ko04810//Regulation of actin cytoskeleton;ko04510//Focal adhesion;ko04270//Vascular smooth muscle contraction;ko04670//Leukocyte transendothelial migration
CL6286.Contig1_All	1155	3755	596	153.471	25.9619	-2.5635	Down	0	0	--	--	--	--	gi|22002223|gb|AC104634.5|	61.9	6e-06	Homo sapiens BAC clone RP11-793L24 from 2, complete sequence	sp|Q8K0G7|PHGR1_MOUSE	52.4	2e-06	Proline, histidine and glycine-rich protein 1 OS=Mus musculus GN=Phgr1 PE=4 SV=1	--	--	--	--	--	--	--	--	--	--	-	-	-	--
CL62.Contig1_All	905	1277	17	66.6103	0.9451	-6.1391	Down	0	0	--	--	--	--	gi|353232888|emb|HE601629.1|	67.9	8e-08	Schistosoma mansoni strain Puerto Rico chromosome 6, complete genome	--	--	--	--	--	--	--	--	--	--	--	--	--	--	-	-	-	--
CL632.Contig1_All	3901	1629	5927	19.7126	76.4419	1.9552	Up	0	0	gi|321476579|gb|EFX87539.1|	1365.5	0	hypothetical protein DAPPUDRAFT_235238 [Daphnia pulex]	gi|340714334|ref|XM_003395637.1|	141	3e-29	PREDICTED: Bombus terrestris myosin-IA-like (LOC100645830), mRNA	sp|Q23978|MY31D_DROME	1199	0	Myosin-IA OS=Drosophila melanogaster GN=Myo31DF PE=2 SV=1	SPBC146.13c	525	2e-148	COG5022	Myosin heavy chain	K10356	0	1303	ame:552299	myosin I	-	GO:0000166//nucleotide binding	-	--
CL6333.Contig1_All	5617	175	2296	1.4707	20.5655	3.8057	Up	0	0	gi|328721168|ref|XP_001948786.2|	2619.3	0	PREDICTED: putative glutamate synthase [NADPH]-like [Acyrthosiphon pisum]	gi|460101223|gb|GAFU01018294.1|	129	2e-25	TSA: Spodoptera exigua comp19560_c0_seq1 transcribed RNA sequence	sp|Q5R895|DPYD_PONAB	69.7	7e-11	Dihydropyrimidine dehydrogenase [NADP(+)] OS=Pongo abelii GN=DPYD PE=2 SV=1	SPAPB1E7.07_2	922	0	COG0069	Glutamate synthase domain 2	K00264	0	2625	api:100158883	glutamate synthase (NADPH/NADH) [EC:1.4.1.13 1.4.1.14]	GO:0006537//glutamate biosynthetic process;GO:0055114//oxidation-reduction process	GO:0050660//flavin adenine dinucleotide binding;GO:0016040//glutamate synthase (NADH) activity;GO:0051536//iron-sulfur cluster binding;GO:0005506//iron ion binding;GO:0010181//FMN binding;GO:0004355//glutamate synthase (NADPH) activity	-	ko01100//Metabolic pathways;ko00250//Alanine, aspartate and glutamate metabolism
CL6339.Contig1_All	2120	186	10486	4.1417	248.855	5.9089	Up	0	0	gi|260810424|ref|XP_002599964.1|	266.2	5e-69	hypothetical protein BRAFLDRAFT_212201 [Branchiostoma floridae] >gi|229285248|gb|EEN55976.1| hypothetical protein BRAFLDRAFT_212201 [Branchiostoma floridae]	--	--	--	--	sp|O75936|BODG_HUMAN	238	3e-62	Gamma-butyrobetaine dioxygenase OS=Homo sapiens GN=BBOX1 PE=1 SV=1	mll1440	119	2e-26	COG2175	Probable taurine catabolism dioxygenase	K00471	6e-70	266	bfo:BRAFLDRAFT_212201	gamma-butyrobetaine dioxygenase [EC:1.14.11.1]	GO:0045329//carnitine biosynthetic process	GO:0008336//gamma-butyrobetaine dioxygenase activity;GO:0008270//zinc ion binding	GO:0043231//intracellular membrane-bounded organelle;GO:0044444//cytoplasmic part;GO:0015629//actin cytoskeleton	ko00310//Lysine degradation
CL6339.Contig2_All	456	89	1938	9.2135	213.827	4.5365	Up	0	0	gi|196016846|ref|XP_002118273.1|	117.1	2e-25	hypothetical protein TRIADDRAFT_38529 [Trichoplax adhaerens] >gi|190579174|gb|EDV19276.1| hypothetical protein TRIADDRAFT_38529 [Trichoplax adhaerens]	--	--	--	--	sp|Q5R5D8|BODG_PONAB	94.7	7e-20	Gamma-butyrobetaine dioxygenase OS=Pongo abelii GN=BBOX1 PE=2 SV=1	mll1440	66.6	2e-11	COG2175	Probable taurine catabolism dioxygenase	K00471	4e-26	117	tad:TRIADDRAFT_38529	gamma-butyrobetaine dioxygenase [EC:1.14.11.1]	-	-	-	ko00310//Lysine degradation
CL6339.Contig4_All	2324	3849	235	78.1827	5.0875	-3.9418	Down	0	0	gi|260810424|ref|XP_002599964.1|	265.4	1e-68	hypothetical protein BRAFLDRAFT_212201 [Branchiostoma floridae] >gi|229285248|gb|EEN55976.1| hypothetical protein BRAFLDRAFT_212201 [Branchiostoma floridae]	gi|52218953|ref|NM_001004550.1|	65.9	8e-07	Danio rerio Ras association (RalGDS/AF-6) domain family 1 (rassf1), mRNA >gi|51858537|gb|BC081661.1| Danio rerio Ras association (RalGDS/AF-6) domain family 1, mRNA (cDNA clone MGC:92505 IMAGE:7047499), complete cds	sp|O75936|BODG_HUMAN	238	4e-62	Gamma-butyrobetaine dioxygenase OS=Homo sapiens GN=BBOX1 PE=1 SV=1	mll1440	120	8e-27	COG2175	Probable taurine catabolism dioxygenase	K00471	1e-69	265	bfo:BRAFLDRAFT_212201	gamma-butyrobetaine dioxygenase [EC:1.14.11.1]	GO:0045329//carnitine biosynthetic process	GO:0008336//gamma-butyrobetaine dioxygenase activity;GO:0008270//zinc ion binding	GO:0043231//intracellular membrane-bounded organelle;GO:0044444//cytoplasmic part;GO:0015629//actin cytoskeleton	ko00310//Lysine degradation
CL6339.Contig6_All	2197	112	1591	2.4065	36.4345	3.9203	Up	0	0	gi|260810424|ref|XP_002599964.1|	258.5	1e-66	hypothetical protein BRAFLDRAFT_212201 [Branchiostoma floridae] >gi|229285248|gb|EEN55976.1| hypothetical protein BRAFLDRAFT_212201 [Branchiostoma floridae]	--	--	--	--	sp|O75936|BODG_HUMAN	236	2e-61	Gamma-butyrobetaine dioxygenase OS=Homo sapiens GN=BBOX1 PE=1 SV=1	mll1440	117	1e-25	COG2175	Probable taurine catabolism dioxygenase	K00471	1e-67	258	bfo:BRAFLDRAFT_212201	gamma-butyrobetaine dioxygenase [EC:1.14.11.1]	GO:0045329//carnitine biosynthetic process	GO:0008336//gamma-butyrobetaine dioxygenase activity;GO:0008270//zinc ion binding	GO:0043231//intracellular membrane-bounded organelle;GO:0044444//cytoplasmic part;GO:0015629//actin cytoskeleton	ko00310//Lysine degradation
CL6402.Contig5_All	2825	5290	17340	88.3967	308.818	1.8047	Up	0	0	gi|321474383|gb|EFX85348.1|	179.1	1e-42	hypothetical protein DAPPUDRAFT_230545 [Daphnia pulex]	gi|64175206|gb|DQ019863.1|	198	1e-46	Macrobrachium rosenbergii clone Prk8E/1 microsatellite sequence	sp|Q9CPU4|MGST3_MOUSE	137	1e-31	Microsomal glutathione S-transferase 3 OS=Mus musculus GN=Mgst3 PE=1 SV=1	--	--	--	--	--	K00799	5e-38	160	nve:NEMVE_v1g240887	glutathione S-transferase [EC:2.5.1.18]	-	GO:0016740//transferase activity	GO:0043231//intracellular membrane-bounded organelle	ko00980//Metabolism of xenobiotics by cytochrome P450;ko00982//Drug metabolism - cytochrome P450;ko05200//Pathways in cancer;ko05215//Prostate cancer;ko00480//Glutathione metabolism
CL643.Contig2_All	3036	1250	5257	19.436	87.1182	2.1642	Up	0	0	gi|465954392|gb|EMP25889.1|	80.5	6e-13	Zinc finger protein RFP [Chelonia mydas]	--	--	--	--	sp|A4IF63|TRIM2_BOVIN	67.4	2e-10	Tripartite motif-containing protein 2 OS=Bos taurus GN=TRIM2 PE=2 SV=1	--	--	--	--	--	K12029	2e-10	68.9	pon:100453920	tripartite motif-containing protein 60/61	-	-	-	--
CL657.Contig1_All	1718	18086	62548	496.956	1831.74	1.882	Up	0	0	gi|295639968|gb|ADG22162.1|	619	2e-175	chitinase 1 precursor [Penaeus monodon]	gi|238890527|gb|FJ685994.1|	212	4e-51	Palaemonetes varians chitinase mRNA, partial cds	sp|P36362|CHIT_MANSE	467	3e-131	Endochitinase OS=Manduca sexta PE=2 SV=1	lin0153_1	149	1e-35	COG3325	Chitinase	K01183	1e-143	510	dmo:Dmoj_GI23163	chitinase [EC:3.2.1.14]	GO:0006030//chitin metabolic process	GO:0004553//hydrolase activity, hydrolyzing O-glycosyl compounds	-	ko00520//Amino sugar and nucleotide sugar metabolism
CL657.Contig2_All	1961	28421	125947	684.165	3231.34	2.2397	Up	0	0	gi|381145527|gb|AFF59213.1|	782.7	0	chitinase [Charybdis japonica]	gi|381145526|gb|JQ665463.1|	143	4e-30	Charybdis japonica chitinase mRNA, complete cds	sp|P36362|CHIT_MANSE	506	7e-143	Endochitinase OS=Manduca sexta PE=2 SV=1	lin0153_1	140	1e-32	COG3325	Chitinase	K01183	6e-158	558	tca:641601	chitinase [EC:3.2.1.14]	GO:0008152//metabolic process	GO:0016787//hydrolase activity	-	ko00520//Amino sugar and nucleotide sugar metabolism
CL657.Contig3_All	1626	891	9294	25.8676	287.577	3.4747	Up	0	0	gi|381145527|gb|AFF59213.1|	656	0	chitinase [Charybdis japonica]	gi|238890527|gb|FJ685994.1|	135	8e-28	Palaemonetes varians chitinase mRNA, partial cds	sp|P36362|CHIT_MANSE	484	3e-136	Endochitinase OS=Manduca sexta PE=2 SV=1	lin0153_1	152	2e-36	COG3325	Chitinase	K01183	5e-149	528	nvi:100117528	chitinase [EC:3.2.1.14]	GO:0006032//chitin catabolic process	GO:0004568//chitinase activity;GO:0008061//chitin binding	GO:0005615//extracellular space	ko00520//Amino sugar and nucleotide sugar metabolism
CL657.Contig5_All	5062	1494	5527	13.9324	54.9338	1.9793	Up	0	0	gi|381145527|gb|AFF59213.1|	775	0	chitinase [Charybdis japonica]	--	--	--	--	sp|P36362|CHIT_MANSE	518	4e-146	Endochitinase OS=Manduca sexta PE=2 SV=1	BH0916_1	153	3e-36	COG3325	Chitinase	K01183	2e-159	564	nvi:100117528	chitinase [EC:3.2.1.14]	GO:0008152//metabolic process	GO:0016787//hydrolase activity	-	ko00520//Amino sugar and nucleotide sugar metabolism
CL657.Contig7_All	1648	37103	149747	1062.8	4571.66	2.1048	Up	0	0	gi|295639968|gb|ADG22162.1|	620.2	1e-175	chitinase 1 precursor [Penaeus monodon]	gi|238890527|gb|FJ685994.1|	218	7e-53	Palaemonetes varians chitinase mRNA, partial cds	sp|P36362|CHIT_MANSE	465	1e-130	Endochitinase OS=Manduca sexta PE=2 SV=1	lin0153_1	150	5e-36	COG3325	Chitinase	K01183	1e-144	513	dmo:Dmoj_GI23163	chitinase [EC:3.2.1.14]	GO:0006030//chitin metabolic process	GO:0004553//hydrolase activity, hydrolyzing O-glycosyl compounds	-	ko00520//Amino sugar and nucleotide sugar metabolism
CL757.Contig1_All	9616	2465	6471	12.101	33.8571	1.4843	Up	0	0	gi|340721922|ref|XP_003399362.1|	322.4	3e-85	PREDICTED: niemann-Pick C1 protein-like [Bombus terrestris]	--	--	--	--	sp|O15118|NPC1_HUMAN	667	0	Niemann-Pick C1 protein OS=Homo sapiens GN=NPC1 PE=1 SV=2	--	--	--	--	--	K12385	0	799	ame:552375	Niemann-Pick C1 protein	GO:0007291//sperm individualization;GO:0032374//regulation of cholesterol transport;GO:0045456//ecdysteroid biosynthetic process;GO:0016125//sterol metabolic process;GO:0007591//molting cycle, chitin-based cuticle	-	GO:0016020//membrane	ko04142//Lysosome
CL801.Contig2_All	2790	2418	5869	40.912	105.836	1.3712	Up	0	0	gi|307194329|gb|EFN76685.1|	282.3	9e-74	LAG1 longevity assurance-like protein 6 [Harpegnathos saltator]	gi|288782204|dbj|AK344415.1|	67.9	3e-07	Sus scrofa mRNA, clone:DCI010042A07, expressed in dendritic cells (immature)	sp|Q6ZMG9|CERS6_HUMAN	228	4e-59	Ceramide synthase 6 OS=Homo sapiens GN=CERS6 PE=1 SV=1	SPAC1A6.09c	99.8	2e-20	COG5058	Protein transporter of the TRAM (translocating chain-associating membrane) superfamily, longevity assurance factor	K04710	5e-70	266	api:100164476	ceramide synthetase [EC:2.3.1.24]	GO:0032933//SREBP signaling pathway;GO:0006641//triglyceride metabolic process;GO:0050995//negative regulation of lipid catabolic process;GO:0046513//ceramide biosynthetic process;GO:0046889//positive regulation of lipid biosynthetic process	-	GO:0016020//membrane	ko00600//Sphingolipid metabolism;ko01100//Metabolic pathways
CL809.Contig1_All	5788	1075	4193	8.7676	36.4476	2.0556	Up	0	0	gi|321452618|gb|EFX63962.1|	1292.3	0	hypothetical protein DAPPUDRAFT_305821 [Daphnia pulex]	gi|328788913|ref|XM_392408.3|	75.8	2e-09	PREDICTED: Apis mellifera extracellular domains-containing protein CG31004-like, transcript variant 1 (LOC408878), mRNA	sp|Q0KHY3|Y1004_DROME	1154	0	Extracellular domains-containing protein CG31004 OS=Drosophila melanogaster GN=CG31004 PE=1 SV=1	--	--	--	--	--	K06826	4e-07	59.3	dre:373088	nidogen (entactin)	GO:0007156//homophilic cell adhesion;GO:0061028//establishment of endothelial barrier;GO:0019991//septate junction assembly	-	GO:0005920//smooth septate junction	--
CL848.Contig1_All	211	1392	9166	311.426	2185.6	2.8111	Up	0	0	gi|378828694|gb|AFC60661.1|	134.8	1e-30	chitinase [Pandalopsis japonica]	--	--	--	--	sp|P36222|CH3L1_HUMAN	55.1	3e-08	Chitinase-3-like protein 1 OS=Homo sapiens GN=CHI3L1 PE=1 SV=2	--	--	--	--	--	K01183	2e-14	77.4	dya:Dyak_GE12162	chitinase [EC:3.2.1.14]	GO:0071704	GO:0016798//hydrolase activity, acting on glycosyl bonds	-	ko00520//Amino sugar and nucleotide sugar metabolism
CL848.Contig2_All	1643	3652	8269	104.928	253.214	1.271	Up	0	0	gi|378828694|gb|AFC60661.1|	773.5	0	chitinase [Pandalopsis japonica]	gi|378828693|gb|JF694839.1|	83.8	3e-12	Pandalopsis japonica chitinase (Chit4) mRNA, complete cds	sp|Q91XA9|CHIA_MOUSE	358	2e-98	Acidic mammalian chitinase OS=Mus musculus GN=Chia PE=1 SV=2	lin0153_1	149	1e-35	COG3325	Chitinase	K01183	6e-116	418	nvi:100122559	chitinase [EC:3.2.1.14]	-	-	-	ko00520//Amino sugar and nucleotide sugar metabolism
CL848.Contig3_All	1632	4655	28500	134.648	878.612	2.706	Up	0	0	gi|378828694|gb|AFC60661.1|	769.2	0	chitinase [Pandalopsis japonica]	gi|378828693|gb|JF694839.1|	81.8	1e-11	Pandalopsis japonica chitinase (Chit4) mRNA, complete cds	sp|Q91XA9|CHIA_MOUSE	352	1e-96	Acidic mammalian chitinase OS=Mus musculus GN=Chia PE=1 SV=2	BH0916_1	157	4e-38	COG3325	Chitinase	K01183	3e-116	419	nvi:100122559	chitinase [EC:3.2.1.14]	-	-	-	ko00520//Amino sugar and nucleotide sugar metabolism
CL854.Contig1_All	5019	3226	7339	30.3421	73.5686	1.2778	Up	0	0	gi|340382745|ref|XP_003389878.1|	231.1	4e-58	PREDICTED: hypothetical protein LOC100631673, partial [Amphimedon queenslandica]	--	--	--	--	sp|Q5F478|ANR44_CHICK	235	9e-61	Serine/threonine-protein phosphatase 6 regulatory ankyrin repeat subunit B OS=Gallus gallus GN=ANKRD44 PE=2 SV=1	all2748	174	1e-42	COG0666	FOG: Ankyrin repeat	K15503	6e-96	353	spu:584964	serine/threonine-protein phosphatase 6 regulatory ankyrin repeat subunit B	-	-	-	--
CL889.Contig2_All	6218	1227	5056	9.3152	40.91	2.1348	Up	0	0	gi|190702506|gb|ACE75391.1|	1205.3	0	cation-transporting ATPase [Glyptapanteles indiensis]	gi|380022366|ref|XM_003694973.1|	69.9	1e-07	PREDICTED: Apis florea uncharacterized LOC100864166 (LOC100864166), mRNA	sp|Q9H7F0|AT133_HUMAN	900	0	Probable cation-transporting ATPase 13A3 OS=Homo sapiens GN=ATP13A3 PE=1 SV=4	SPAC29A4.19c	376	3e-103	COG0474	Cation transport ATPase	K14951	0	1200	nvi:100115629	cation-transporting ATPase 13A3/4/5 [EC:3.6.3.-]	-	GO:0005488//binding;GO:0016887//ATPase activity	-	--
CL892.Contig1_All	1052	2349	29057	105.406	1389.66	3.7207	Up	0	0	gi|186696079|gb|ACC86854.1|	99.8	2e-19	C-type lectin-like domain-containing protein PtLP [Portunus trituberculatus]	gi|15918259|emb|AJ343150.1|	79.8	2e-11	Homo sapiens genomic sequence surrounding NotI site, clone NL6-FG18R	sp|P98088|MUC5A_HUMAN	52	2e-06	Mucin-5AC (Fragments) OS=Homo sapiens GN=MUC5AC PE=1 SV=3	--	--	--	--	--	K10955	7e-07	55.5	acs:100563509	intestinal mucin-2	-	-	-	ko05110//Vibrio cholerae infection;ko05146//Amoebiasis
CL93.Contig4_All	4006	833	4400	9.816	55.2605	2.493	Up	0	0	gi|321475319|gb|EFX86282.1|	87	9e-15	hypothetical protein DAPPUDRAFT_187565 [Daphnia pulex]	--	--	--	--	sp|Q7YR70|AAMP_CANFA	77	3e-13	Angio-associated migratory cell protein OS=Canis familiaris GN=AAMP PE=3 SV=1	--	--	--	--	--	K14818	3e-13	79	nvi:100121158	ribosome assembly protein SQT1	-	-	-	--
CL945.Contig6_All	2101	968	4712	21.7494	112.837	2.3752	Up	0	0	gi|91090210|ref|XP_967762.1|	328.9	6e-88	PREDICTED: similar to glucosyl/glucuronosyl transferases [Tribolium castaneum] >gi|270013463|gb|EFA09911.1| hypothetical protein TcasGA2_TC012062 [Tribolium castaneum]	gi|91089884|ref|XM_966997.1|	63.9	3e-06	PREDICTED: Tribolium castaneum similar to AGAP007029-PA (LOC660793), mRNA	sp|P36513|UDB14_RABIT	238	4e-62	UDP-glucuronosyltransferase 2B14 OS=Oryctolagus cuniculus GN=UGT2B14 PE=2 SV=1	BS_yojK	63.2	2e-09	COG1819	Glycosyl transferases, related to UDP-glucuronosyltransferase	K00699	4e-77	290	api:100161224	glucuronosyltransferase [EC:2.4.1.17]	-	-	-	ko00830//Retinol metabolism;ko00983//Drug metabolism - other enzymes;ko04976//Bile secretion;ko00980//Metabolism of xenobiotics by cytochrome P450;ko00982//Drug metabolism - cytochrome P450;ko01100//Metabolic pathways;ko00140//Steroid hormone biosynthesis;ko00514//Other types of O-glycan biosynthesis;ko00500//Starch and sucrose metabolism;ko00053//Ascorbate and aldarate metabolism;ko00860//Porphy…
CL967.Contig1_All	1993	1332	4189	31.5497	105.749	1.7449	Up	0	0	gi|387915462|gb|AFK11340.1|	552.4	3e-155	Argininosuccinate synthase [Callorhinchus milii]	--	--	--	--	sp|Q66I24|ASSY_DANRE	549	7e-156	Argininosuccinate synthase OS=Danio rerio GN=ass1 PE=2 SV=1	TM1780	443	4e-124	COG0137	Argininosuccinate synthase	K01940	3e-155	549	dre:447864	argininosuccinate synthase [EC:6.3.4.5]	GO:0000050//urea cycle;GO:0071400//cellular response to oleic acid;GO:0001822//kidney development;GO:0071549//cellular response to dexamethasone stimulus;GO:0071356//cellular response to tumor necrosis factor;GO:0010046//response to mycotoxin;GO:0007568//aging;GO:0071242//cellular response to ammonium ion;GO:0007494//midgut development;GO:0060416//response to growth hormone stimulus;GO:0006526//a…	GO:0015643//toxic substance binding;GO:0005515//protein binding;GO:0000166//nucleotide binding;GO:0004055//argininosuccinate synthase activity	GO:0070852//cell body fiber;GO:0005764//lysosome;GO:0005829//cytosol;GO:0005741//mitochondrial outer membrane;GO:0005783//endoplasmic reticulum;GO:0005634//nucleus;GO:0043204//perikaryon	ko01100//Metabolic pathways;ko00250//Alanine, aspartate and glutamate metabolism;ko00330//Arginine and proline metabolism
Unigene10065_All	653	91814	211537	6637.35	16298.4	1.2961	Up	0	0	--	--	--	--	--	--	--	--	--	--	--	--	--	--	--	--	--	--	--	--	--	--	-	-	-	--
Unigene100_All	3993	887	3275	10.4863	41.2653	1.9764	Up	0	0	gi|321463836|gb|EFX74849.1|	1196	0	hypothetical protein DAPPUDRAFT_306979 [Daphnia pulex]	gi|442629377|ref|NM_167870.2|	131	3e-26	Drosophila melanogaster myosin 61F (Myo61F), transcript variant A, mRNA	sp|Q23979|MY61F_DROME	1121	0	Myosin-IB OS=Drosophila melanogaster GN=Myo61F PE=1 SV=3	YMR109w	560	7e-159	COG5022	Myosin heavy chain	K10356	0	1160	ame:410960	myosin I	-	GO:0000166//nucleotide binding	-	--
Unigene10118_All	3450	4628	9074	63.3247	132.328	1.0633	Up	0	0	gi|345490075|ref|XP_003426291.1|	198.4	2e-48	PREDICTED: protein BTG1-like [Nasonia vitripennis]	gi|338224388|gb|HM217837.1|	105	1e-18	Scylla paramamosain b-cell translocation protein-like mRNA, partial sequence	sp|P34743|BTG1_CHICK	138	1e-31	Protein BTG1 OS=Gallus gallus GN=BTG1 PE=2 SV=1	--	--	--	--	--	K14443	3e-49	198	nvi:100118735	protein Tob/BTG	-	-	-	ko03018//RNA degradation
Unigene10325_All	2290	1325	4739	27.3136	104.118	1.9305	Up	0	0	gi|383855272|ref|XP_003703139.1|	660.2	0	PREDICTED: anoctamin-8-like isoform 1 [Megachile rotundata]	--	--	--	--	sp|Q8BH79|ANO10_MOUSE	394	6e-109	Anoctamin-10 OS=Mus musculus GN=Ano10 PE=2 SV=1	--	--	--	--	--	K13982	7e-147	521	dgr:Dgri_GH10918	probable ATP-dependent RNA helicase DDX4 [EC:3.6.4.13]	-	-	-	ko01100//Metabolic pathways;ko05169//Epstein-Barr virus infection;ko00240//Pyrimidine metabolism;ko00230//Purine metabolism;ko03020//RNA polymerase;ko04623//Cytosolic DNA-sensing pathway
Unigene10551_All	1265	6880	236761	256.742	9416.56	5.1968	Up	0	0	gi|293629624|gb|ADE58567.1|	490.7	6e-137	GH5 family protein GH5A [Limnoria quadripunctata]	gi|67970199|dbj|AB169359.1|	65.9	5e-07	Macaca fascicularis testis cDNA, clone: QtsA-19256, similar to human telomerase-associated protein 1 (TEP1), mRNA, RefSeq: NM_007110.3	sp|Q8WPJ2|MANA_MYTED	298	1e-80	Mannan endo-1,4-beta-mannosidase OS=Mytilus edulis PE=1 SV=1	SPBC28F2.12	53.9	6e-07	COG0086	DNA-directed RNA polymerase, beta' subunit/160 kD subunit	K10955	2e-14	81.3	xtr:100493286	intestinal mucin-2	-	-	-	ko05110//Vibrio cholerae infection;ko05146//Amoebiasis
Unigene10835_All	1142	4811	1138	198.869	50.1359	-1.9879	Down	0	0	gi|379056386|ref|NP_001243809.1|	112.8	3e-23	selenoprotein W [Cricetulus griseus]	--	--	--	--	sp|P63301|SELW_RAT	111	3e-24	Selenoprotein W OS=Rattus norvegicus GN=Sepw1 PE=1 SV=3	--	--	--	--	--	--	--	--	--	--	GO:0010269//response to selenium ion;GO:0055114//oxidation-reduction process	GO:0003954//NADH dehydrogenase activity	GO:0005886//plasma membrane;GO:0005739//mitochondrion	--
Unigene1084_All	680	0	2558	0	189.262	17.53	Up	0	0	--	--	--	--	--	--	--	--	--	--	--	--	--	--	--	--	--	--	--	--	--	--	-	-	-	--
Unigene10978_All	1216	555	11056	21.5456	457.443	4.4081	Up	0	0	gi|393716350|gb|AFN20597.1|	707.2	0	lectin 1 [Macrobrachium rosenbergii]	gi|393716349|gb|JQ349147.1|	2204	0	Macrobrachium rosenbergii lectin 1 (Lec1) mRNA, complete cds	sp|Q4TU93|MRC2_RAT	71.2	4e-12	C-type mannose receptor 2 OS=Rattus norvegicus GN=Mrc2 PE=1 SV=1	--	--	--	--	--	K06560	1e-19	98.2	nve:NEMVE_v1g238062	mannose receptor, C type	-	-	-	ko05152//Tuberculosis;ko04145//Phagosome
Unigene10993_All	1776	3038	9782	80.7502	277.113	1.7789	Up	0	0	gi|321477204|gb|EFX88163.1|	117.5	2e-24	hypothetical protein DAPPUDRAFT_311761 [Daphnia pulex]	--	--	--	--	sp|P09327|VILI_HUMAN	419	1e-116	Villin-1 OS=Homo sapiens GN=VIL1 PE=1 SV=4	--	--	--	--	--	K08017	3e-151	536	phu:Phum_PHUM507400	advillin	GO:0032233//positive regulation of actin filament bundle assembly;GO:0008360//regulation of cell shape;GO:0051125//regulation of actin nucleation;GO:0060327//cytoplasmic actin-based contraction involved in cell motility;GO:0009617//response to bacterium;GO:0051014//actin filament severing;GO:0007173//epidermal growth factor receptor signaling pathway;GO:0051693//actin filament capping;GO:0071364/…	GO:0005546//phosphatidylinositol-4,5-bisphosphate binding;GO:0035727//lysophosphatidic acid binding;GO:0005509//calcium ion binding;GO:0051015//actin filament binding;GO:0042803//protein homodimerization activity	GO:0030027//lamellipodium;GO:0032432//actin filament bundle;GO:0030175//filopodium;GO:0005902//microvillus;GO:0001726//ruffle	--
Unigene11029_All	2342	38906	144632	784.203	3107.06	1.9863	Up	0	0	gi|321455300|gb|EFX66437.1|	866.7	0	hypothetical protein DAPPUDRAFT_64687 [Daphnia pulex]	--	--	--	--	sp|P91778|AMY_PECMA	522	1e-147	Alpha-amylase OS=Pecten maximus PE=2 SV=1	VCA0250	92.4	3e-18	COG0366	Glycosidases	K01176	6e-141	502	bfo:BRAFLDRAFT_217690	alpha-amylase [EC:3.2.1.1]	-	-	-	ko04972//Pancreatic secretion;ko04970//Salivary secretion;ko04973//Carbohydrate digestion and absorption;ko01100//Metabolic pathways;ko00500//Starch and sucrose metabolism
Unigene1238_All	229	1331	10732	274.373	2357.86	3.1033	Up	0	0	gi|378828690|gb|AFC60659.1|	127.9	1e-28	chitinase [Pandalopsis japonica]	--	--	--	--	sp|Q6RY07|CHIA_RAT	90.9	6e-19	Acidic mammalian chitinase OS=Rattus norvegicus GN=Chia PE=2 SV=1	--	--	--	--	--	K01183	3e-21	100	mcc:703284	chitinase [EC:3.2.1.14]	GO:0071704	GO:0004553//hydrolase activity, hydrolyzing O-glycosyl compounds	-	ko00520//Amino sugar and nucleotide sugar metabolism
Unigene12815_All	3502	1147	4514	15.4613	64.8512	2.0685	Up	0	0	gi|242018616|ref|XP_002429770.1|	1157.9	0	alpha-1 catenin, putative [Pediculus humanus corporis] >gi|212514782|gb|EEB17032.1| alpha-1 catenin, putative [Pediculus humanus corporis]	gi|170038842|ref|XM_001847205.1|	97.6	4e-16	Culex quinquefasciatus actin binding protein, mRNA	sp|P35220|CTNA_DROME	1093	0	Catenin alpha OS=Drosophila melanogaster GN=alpha-Cat PE=1 SV=2	--	--	--	--	--	K05691	0	1157	phu:Phum_PHUM450820	catenin (cadherin-associated protein), alpha	GO:0007155//cell adhesion	GO:0005198//structural molecule activity;GO:0045296//cadherin binding	GO:0015629//actin cytoskeleton	ko04530//Tight junction;ko04670//Leukocyte transendothelial migration;ko05100//Bacterial invasion of epithelial cells;ko05213//Endometrial cancer;ko05412//Arrhythmogenic right ventricular cardiomyopathy (ARVC);ko04520//Adherens junction;ko05200//Pathways in cancer
Unigene12821_All	3413	907	4031	12.545	59.4223	2.2439	Up	0	0	gi|157124459|ref|XP_001660470.1|	682.9	0	alanine aminotransferase [Aedes aegypti] >gi|108873981|gb|EAT38206.1| AAEL009872-PA [Aedes aegypti]	gi|284516977|gb|GU354211.1|	91.7	2e-14	Branchiostoma belcheri alanine aminotransferase mRNA, complete cds	sp|Q6GM82|ALAT2_XENLA	592	2e-168	Alanine aminotransferase 2 OS=Xenopus laevis GN=gpt2 PE=2 SV=1	YDR111c	358	4e-98	COG0436	Aspartate/tyrosine/aromatic aminotransferase	K00814	0	682	aag:AaeL_AAEL009872	alanine transaminase [EC:2.6.1.2]	GO:0009058//biosynthetic process	GO:0030170//pyridoxal phosphate binding;GO:0004021//L-alanine:2-oxoglutarate aminotransferase activity	-	ko01100//Metabolic pathways;ko00250//Alanine, aspartate and glutamate metabolism
Unigene12869_All	5155	326	10436	2.9853	101.854	5.0925	Up	0	0	gi|118076609|gb|ABK60046.1|	2871.3	0	alpha-2-macroglobulin [Macrobrachium rosenbergii]	gi|118076608|gb|EF073269.1|	8546	0	Macrobrachium rosenbergii alpha-2-macroglobulin mRNA, complete cds	sp|Q5R4N8|A2MG_PONAB	635	0	Alpha-2-macroglobulin OS=Pongo abelii GN=A2M PE=2 SV=1	TM0984	58.5	1e-07	COG2373	Large extracellular alpha-helical protein	K03910	0	652	ecb:100061692	alpha-2-macroglobulin	-	-	-	ko04610//Complement and coagulation cascades
Unigene12947_All	2444	400	4056	7.7261	83.4967	3.4339	Up	0	0	gi|328700389|ref|XP_003241240.1|	40.8	1e-22	PREDICTED: hypothetical protein LOC100574845 [Acyrthosiphon pisum]	--	--	--	--	sp|O15417|TNC18_HUMAN	52	6e-06	Trinucleotide repeat-containing gene 18 protein OS=Homo sapiens GN=TNRC18 PE=1 SV=3	--	--	--	--	--	K14575	6e-11	70.5	hmg:100204390	AAA family ATPase	-	-	-	ko03008//Ribosome biogenesis in eukaryotes
Unigene13021_All	1450	535	2523	17.4175	87.5431	2.3295	Up	0	0	gi|209962337|gb|ACJ02089.1|	65.1	1e-08	calponin [Chironomus riparius]	--	--	--	--	sp|P14318|MP20_DROME	58.5	4e-08	Muscle-specific protein 20 OS=Drosophila melanogaster GN=Mp20 PE=2 SV=2	--	--	--	--	--	--	--	--	--	--	GO:0031032//actomyosin structure organization	GO:0003779//actin binding	-	--
Unigene13054_All	2444	1997	6110	38.5723	125.78	1.7053	Up	0	0	--	--	--	--	--	--	--	--	--	--	--	--	--	--	--	--	--	--	--	--	--	--	-	-	-	--
Unigene13161_All	3163	1975	5235	29.4759	83.2703	1.4983	Up	0	0	gi|321479367|gb|EFX90323.1|	447.2	2e-123	hypothetical protein DAPPUDRAFT_300086 [Daphnia pulex]	gi|262401046|gb|FJ774704.1|	192	7e-45	Scylla paramamosain chloride intracellular channel isoform 1 mRNA, partial cds	sp|Q8WQA4|EXC4_CAEEL	174	8e-43	Chloride intracellular channel exc-4 OS=Caenorhabditis elegans GN=exc-4 PE=1 SV=2	--	--	--	--	--	K05022	1e-25	119	ssc:100516055	chloride intracellular channel 2	GO:0006979//response to oxidative stress;GO:0097305//response to alcohol;GO:0048060//negative gravitaxis;GO:0008340//determination of adult lifespan;GO:0006821//chloride transport	GO:0008289//lipid binding;GO:0005254//chloride channel activity;GO:0005509//calcium ion binding	-	--
Unigene13372_All	1784	350	4200	9.2613	118.448	3.6769	Up	0	0	gi|186696079|gb|ACC86854.1|	101.7	1e-19	C-type lectin-like domain-containing protein PtLP [Portunus trituberculatus]	gi|322505478|emb|FR799007.1|	75.8	7e-10	Leishmania braziliensis MHOM/BR/75/M2904 complete genome, chromosome 32	--	--	--	--	--	--	--	--	--	--	--	--	--	--	-	-	-	--
Unigene13388_All	2597	4133	9873	75.1263	191.271	1.3482	Up	0	0	gi|327279965|ref|XP_003224725.1|	342.8	5e-92	PREDICTED: iodotyrosine dehalogenase 1-like [Anolis carolinensis]	--	--	--	--	sp|Q5REW1|IYD1_PONAB	317	1e-85	Iodotyrosine dehalogenase 1 OS=Pongo abelii GN=IYD PE=2 SV=1	PAB0597	104	7e-22	COG0778	Nitroreductase	K07987	7e-18	93.6	bta:513548	retinoic acid early transcript 1	GO:0055114//oxidation-reduction process	GO:0004447//iodide peroxidase activity	GO:0016021//integral to membrane	ko04650//Natural killer cell mediated cytotoxicity
Unigene13407_All	2650	7719	15968	137.504	303.164	1.1406	Up	0	0	gi|195480566|ref|XP_002101307.1|	226.5	6e-57	GE15694 [Drosophila yakuba] >gi|194188831|gb|EDX02415.1| GE15694 [Drosophila yakuba]	gi|328792046|ref|XM_001121323.2|	83.8	4e-12	PREDICTED: Apis mellifera innexin inx1-like (LOC725480), mRNA	sp|Q9V427|INX2_DROME	225	3e-58	Innexin inx2 OS=Drosophila melanogaster GN=inx2 PE=1 SV=1	--	--	--	--	--	K10955	5e-09	64.3	gga:100857128	intestinal mucin-2	GO:0016331//morphogenesis of embryonic epithelium;GO:0010496//intercellular transport;GO:0007440//foregut morphogenesis;GO:0042048//olfactory behavior;GO:0030727//germarium-derived female germ-line cyst formation;GO:0007154//cell communication	GO:0005243//gap junction channel activity	GO:0005921//gap junction;GO:0016327//apicolateral plasma membrane;GO:0016324//apical plasma membrane	ko05110//Vibrio cholerae infection;ko05146//Amoebiasis
Unigene13448_All	2284	3193	6857	65.9936	151.047	1.1946	Up	0	0	gi|321469546|gb|EFX80526.1|	774.2	0	hypothetical protein DAPPUDRAFT_51170 [Daphnia pulex]	gi|459174753|ref|XM_002128094.2|	95.6	9e-16	PREDICTED: Ciona intestinalis aldehyde dehydrogenase, mitochondrial-like (LOC100183764), mRNA	sp|P11884|ALDH2_RAT	745	0	Aldehyde dehydrogenase, mitochondrial OS=Rattus norvegicus GN=Aldh2 PE=1 SV=1	SPAC9E9.09c	521	3e-147	COG1012	NAD-dependent aldehyde dehydrogenases	K00128	0	748	tgu:100217978	aldehyde dehydrogenase (NAD+) [EC:1.2.1.3]	GO:0055114//oxidation-reduction process;GO:0033574//response to testosterone stimulus;GO:0045471//response to ethanol;GO:0006090//pyruvate metabolic process;GO:0001889//liver development;GO:0006117//acetaldehyde metabolic process;GO:0071398//cellular response to fatty acid;GO:0006068//ethanol catabolic process;GO:0035094//response to nicotine;GO:0032870//cellular response to hormone stimulus;GO:0…	GO:0070404//NADH binding;GO:0042802//identical protein binding;GO:0008774//acetaldehyde dehydrogenase (acetylating) activity;GO:0004029//aldehyde dehydrogenase (NAD) activity	GO:0005759//mitochondrial matrix;GO:0005811//lipid particle	ko00010//Glycolysis / Gluconeogenesis;ko00620//Pyruvate metabolism;ko00071//Fatty acid metabolism;ko01100//Metabolic pathways;ko00330//Arginine and proline metabolism;ko00640//Propanoate metabolism;ko00310//Lysine degradation;ko00561//Glycerolipid metabolism;ko00053//Ascorbate and aldarate metabolism;ko00280//Valine, leucine and isoleucine degradation;ko00040//Pentose and glucuronate interconvers…
Unigene13462_All	826	30451	63303	1740.28	3855.82	1.1477	Up	0	0	gi|89258153|gb|ABD65299.1|	92.8	2e-17	ENSANGP00000021035-like [Litopenaeus vannamei]	gi|146336986|gb|EF364557.1|	97.6	8e-17	Macrobrachium rosenbergii clone 77 microsatellite sequence	--	--	--	--	--	--	--	--	--	--	--	--	--	--	-	-	-	--
Unigene13489_All	330	6303	22292	901.638	3398.66	1.9143	Up	0	0	gi|291240805|ref|XP_002740307.1|	70.1	3e-11	PREDICTED: low density lipoprotein-related protein 1B (deleted in tumors)-like, partial [Saccoglossus kowalevskii]	--	--	--	--	sp|Q9NZR2|LRP1B_HUMAN	80.1	1e-15	Low-density lipoprotein receptor-related protein 1B OS=Homo sapiens GN=LRP1B PE=1 SV=2	--	--	--	--	--	K04550	1e-14	78.2	aag:AaeL_AAEL007041	low density lipoprotein-related protein 1 (alpha-2-macroglobulin receptor)	-	-	-	ko05010//Alzheimer's disease;ko05144//Malaria
Unigene13578_All	952	4814	23	238.708	1.2155	-7.6176	Down	0	0	gi|9186886|dbj|BAA99544.1|	138.7	4e-31	BCS-2 [Amphibalanus amphitrite]	--	--	--	--	sp|Q9Y5Z4|HEBP2_HUMAN	99	1e-20	Heme-binding protein 2 OS=Homo sapiens GN=HEBP2 PE=1 SV=1	--	--	--	--	--	--	--	--	--	--	-	-	-	--
Unigene135_All	5126	4395	23988	40.4743	235.444	2.5403	Up	0	0	gi|260803037|ref|XP_002596398.1|	1027.3	0	hypothetical protein BRAFLDRAFT_76215 [Branchiostoma floridae] >gi|229281653|gb|EEN52410.1| hypothetical protein BRAFLDRAFT_76215 [Branchiostoma floridae]	--	--	--	--	--	--	--	--	RSc1546_2	423	1e-117	COG1882	Pyruvate-formate lyase	--	--	--	--	--	-	-	-	--
Unigene13670_All	1194	1648	83	65.1556	3.4974	-4.2195	Down	0	0	gi|55742314|ref|NP_001006875.1|	335.5	3e-90	palmitoyl-protein thioesterase 1 precursor [Xenopus (Silurana) tropicalis] >gi|49899988|gb|AAH76997.1| palmitoyl-protein thioesterase 1 [Xenopus (Silurana) tropicalis] >gi|89271324|emb|CAJ83332.1| palmitoyl-protein thioesterase 1 [Xenopus (Silurana) tropicalis]	gi|32485694|emb|AL805963.23|	83.8	2e-12	Mouse DNA sequence from clone RP23-98K7 on chromosome X, complete sequence	sp|Q8HXW6|PPT1_MACFA	324	2e-88	Palmitoyl-protein thioesterase 1 OS=Macaca fascicularis GN=PPT1 PE=2 SV=1	SPBC530.12c_1	167	4e-41	COG1075	Predicted acetyltransferases and hydrolases with the alpha/beta hydrolase fold	K01074	4e-91	335	xtr:448650	palmitoyl-protein thioesterase [EC:3.1.2.22]	GO:0048666//neuron development;GO:0050803//regulation of synapse structure and activity;GO:0051181//cofactor transport;GO:0048549//positive regulation of pinocytosis;GO:0015031//protein transport;GO:0007042//lysosomal lumen acidification;GO:0007420//brain development;GO:0006309//apoptotic DNA fragmentation;GO:0048260//positive regulation of receptor-mediated endocytosis;GO:0030308//negative regul…	GO:0008474//palmitoyl-(protein) hydrolase activity;GO:0016290//palmitoyl-CoA hydrolase activity	GO:0045121//membrane raft;GO:0005764//lysosome;GO:0005794//Golgi apparatus;GO:0005576//extracellular region;GO:0005829//cytosol;GO:0030424//axon;GO:0008021//synaptic vesicle;GO:0005634//nucleus	ko04142//Lysosome;ko01100//Metabolic pathways;ko00062//Fatty acid elongation
Unigene14012_All	912	964	3632	49.8978	200.366	2.0056	Up	0	0	gi|291229879|ref|XP_002734898.1|	193	1e-47	PREDICTED: histone H1-like [Saccoglossus kowalevskii]	gi|239505088|gb|FJ573156.1|	107	9e-20	Rimicaris exoculata histone h1 mRNA, partial cds	sp|P15870|H1D_STRPU	185	1e-46	Histone H1-delta OS=Strongylocentrotus purpuratus PE=3 SV=1	CC3441	82.4	1e-15	COG2267	Lysophospholipase	K11275	4e-46	185	spu:373353	histone H1/5	-	-	GO:0043229//intracellular organelle	--
Unigene14021_All	863	32416	83399	1773.16	4862.09	1.4553	Up	0	0	gi|186696079|gb|ACC86854.1|	97.4	9e-19	C-type lectin-like domain-containing protein PtLP [Portunus trituberculatus]	--	--	--	--	--	--	--	--	--	--	--	--	--	--	--	--	--	--	-	-	-	--
Unigene14089_All	773	312	9061	19.0535	589.752	4.952	Up	0	0	gi|296042339|gb|ADG85659.1|	105.1	3e-21	lectin D [Marsupenaeus japonicus]	--	--	--	--	sp|Q9UMR7|CLC4A_HUMAN	60.5	4e-09	C-type lectin domain family 4 member A OS=Homo sapiens GN=CLEC4A PE=1 SV=1	--	--	--	--	--	K10057	1e-08	60.5	ptr:748392	C-type lectin domain family 4, member A	-	-	-	ko05152//Tuberculosis;ko04145//Phagosome
Unigene14155_All	1618	2387	15058	69.6422	468.232	2.7492	Up	0	0	gi|326579691|gb|ADZ96217.1|	300.4	1e-79	JHE-like carboxylesterase 1 [Pandalopsis japonica]	--	--	--	--	sp|Q86GC8|ACES_CULPI	242	2e-63	Acetylcholinesterase OS=Culex pipiens GN=ACHE1 PE=2 SV=2	BS_pnbA	183	7e-46	COG2272	Carboxylesterase type B	K03927	3e-68	260	mmu:72361	carboxylesterase 2 [EC:3.1.1.1 3.1.1.84 3.1.1.56]	-	-	-	ko00983//Drug metabolism - other enzymes;ko00981//Insect hormone biosynthesis
Unigene14166_All	1276	130	2402	4.8094	94.7098	4.2996	Up	0	0	gi|3907620|gb|AAC78681.1|	627.5	4e-178	actin 1 [Penaeus monodon]	gi|3907619|gb|AF100986.1|AF100986	805	0	Penaeus monodon actin 1 (act1) mRNA, complete cds	sp|P49871|ACT_MANSE	607	2e-173	Actin, muscle OS=Manduca sexta PE=2 SV=1	SPBC32H8.12c	572	5e-163	COG5277	Actin and related proteins	K05692	8e-173	607	nvi:100117792	actin beta/gamma 1	GO:0051533//positive regulation of NFAT protein import into nucleus;GO:0000910//cytokinesis;GO:0007507//heart development;GO:0051297//centrosome organization	GO:0005524//ATP binding;GO:0005200//structural constituent of cytoskeleton	GO:0005875//microtubule associated complex;GO:0005884//actin filament;GO:0005811//lipid particle	ko05110//Vibrio cholerae infection;ko05416//Viral myocarditis;ko05414//Dilated cardiomyopathy;ko05410//Hypertrophic cardiomyopathy (HCM);ko05164//Influenza A;ko04530//Tight junction;ko04810//Regulation of actin cytoskeleton;ko04510//Focal adhesion;ko04145//Phagosome;ko04670//Leukocyte transendothelial migration;ko05132//Salmonella infection;ko05100//Bacterial invasion of epithelial cells;ko05412/…
Unigene14189_All	3165	2729	27982	40.7032	444.813	3.45	Up	0	0	gi|281201640|gb|EFA75848.1|	165.2	2e-38	NADH-cytochrome b5 reductase [Polysphondylium pallidum PN500]	--	--	--	--	sp|Q54NC1|NCB5R_DICDI	165	7e-40	NADH-cytochrome b5 reductase 1 OS=Dictyostelium discoideum GN=cyb5r1 PE=3 SV=1	YML125c	151	8e-36	COG0543	2-polyprenylphenol hydroxylase and related flavodoxin oxidoreductases	K00326	4e-34	147	tca:660758	cytochrome-b5 reductase [EC:1.6.2.2]	GO:0044710	-	-	ko00520//Amino sugar and nucleotide sugar metabolism
Unigene1424_All	1145	791	2928	32.6114	128.658	1.9801	Up	0	0	gi|459183375|ref|XP_002120135.2|	147.1	1e-33	PREDICTED: tax1-binding protein 1 homolog B-like [Ciona intestinalis]	--	--	--	--	sp|Q6P132|TXB1B_DANRE	138	3e-32	Tax1-binding protein 1 homolog B OS=Danio rerio GN=tax1bp1b PE=2 SV=3	AF1558	60.1	7e-09	COG1196	Chromosome segregation ATPases	K11499	1e-11	71.2	ecb:100050180	centromere protein F	GO:0009987//cellular process	GO:0005515//protein binding	-	--
Unigene1435_All	1120	1834	23050	77.3001	1035.44	3.7436	Up	0	0	gi|321479210|gb|EFX90166.1|	114	1e-23	hypothetical protein DAPPUDRAFT_299971 [Daphnia pulex]	--	--	--	--	--	--	--	--	--	--	--	--	--	--	--	--	--	--	-	-	-	--
Unigene1444_All	2086	1906	8702	43.1328	209.883	2.2827	Up	0	0	gi|118382187|ref|XP_001024253.1|	75.1	1e-11	Viral A-type inclusion protein repeat containing protein [Tetrahymena thermophila] >gi|89306020|gb|EAS04008.1| Viral A-type inclusion protein repeat containing protein [Tetrahymena thermophila SB210]	gi|49658664|gb|AC110898.7|	95.6	8e-16	Mus musculus chromosome 18, clone RP24-114C6, complete sequence	sp|P12844|MYO3_CAEEL	61.6	7e-09	Myosin-3 OS=Caenorhabditis elegans GN=myo-3 PE=2 SV=1	MJ1322	58.9	3e-08	COG0419	ATPase involved in DNA repair	K10352	1e-09	66.2	gga:395350	myosin heavy chain	-	-	-	ko05416//Viral myocarditis;ko05414//Dilated cardiomyopathy;ko05410//Hypertrophic cardiomyopathy (HCM);ko04530//Tight junction;ko04810//Regulation of actin cytoskeleton;ko04270//Vascular smooth muscle contraction;ko05132//Salmonella infection;ko04260//Cardiac muscle contraction
Unigene1466_All	1234	77826	11682	2977.2	476.294	-2.644	Down	0	0	gi|146100454|ref|XP_001468867.1|	55.5	7e-06	proteophosphoglycan ppg4 [Leishmania infantum JPCM5] >gi|134073236|emb|CAM71958.1| proteophosphoglycan ppg4 [Leishmania infantum JPCM5]	gi|197098273|ref|NM_001132607.1|	67.9	1e-07	Pongo abelii acyl-CoA oxidase 2, branched chain (ACOX2), mRNA >gi|55730282|emb|CR859705.1| Pongo abelii mRNA; cDNA DKFZp469P0525 (from clone DKFZp469P0525)	--	--	--	--	--	--	--	--	--	--	--	--	--	--	-	-	-	--
Unigene14834_All	1220	29704	1	1149.35	0.0412	-14.7678	Down	0	0	gi|126256675|gb|ABO09863.1|	283.1	2e-74	vitellogenin [Homarus americanus]	gi|45421819|emb|AL929493.20|	79.8	3e-11	Zebrafish DNA sequence from clone CH211-157D2 in linkage group 25, complete sequence	sp|Q6RG02|VIT_FENME	230	4e-60	Vitellogenin OS=Fenneropenaeus merguiensis PE=1 SV=2	--	--	--	--	--	--	--	--	--	--	-	-	-	--
Unigene1502_All	1064	43734	107900	1940.33	5102.14	1.3948	Up	0	0	gi|300678088|gb|ADK27312.1|	107.1	1e-21	C-type lectin [Procambarus clarkii]	gi|193808368|emb|AM910989.1|	61.9	6e-06	Plasmodium knowlesi strain H chromosome 7, complete genome	sp|Q6ZS10|CL17A_HUMAN	64.3	4e-10	C-type lectin domain family 17, member A OS=Homo sapiens GN=CLEC17A PE=1 SV=2	--	--	--	--	--	K06723	2e-10	67	pon:100462512	C-type lectin domain family 4, member C	-	-	-	ko05152//Tuberculosis;ko04145//Phagosome;ko05162//Measles
Unigene15962_All	3721	146	1974	1.8522	26.6907	3.849	Up	0	0	gi|345490634|ref|XP_001599139.2|	886.3	0	PREDICTED: protein ST7 homolog [Nasonia vitripennis]	gi|160333536|ref|NM_001110368.1|	125	2e-24	Oryctolagus cuniculus suppression of tumorigenicity 7 (ST7), transcript variant b, mRNA	sp|Q2M146|ST7_DROPS	823	0	Protein ST7 homolog OS=Drosophila pseudoobscura pseudoobscura GN=GA17575 PE=3 SV=2	--	--	--	--	--	--	--	--	--	--	-	-	GO:0016021//integral to membrane	--
Unigene15966_All	3382	198	1841	2.7637	27.3875	3.3088	Up	0	0	gi|328789199|ref|XP_394762.4|	703.4	0	PREDICTED: cAMP-specific 3&apos;,5&apos;-cyclic phosphodiesterase [Apis mellifera]	gi|326664763|ref|XM_678150.5|	115	1e-21	PREDICTED: Danio rerio novel protein similar to phosphodiesterase 4, cAMP specific family (LOC555599), partial mRNA	sp|Q8IRU4|PDE4E_DROME	658	0	cAMP-specific 3',5'-cyclic phosphodiesterase, isoform F OS=Drosophila melanogaster GN=dnc PE=3 SV=1	--	--	--	--	--	K01120	0	703	ame:411288	3',5'-cyclic-nucleotide phosphodiesterase [EC:3.1.4.17]	GO:0048675//axon extension;GO:0045475//locomotor rhythm;GO:0046331//lateral inhibition;GO:0048149//behavioral response to ethanol;GO:0007268//synaptic transmission;GO:0009187//cyclic nucleotide metabolic process;GO:0001661//conditioned taste aversion;GO:0019933//cAMP-mediated signaling;GO:0046958//nonassociative learning;GO:0008355//olfactory learning;GO:0048477//oogenesis;GO:0007619//courtship b…	GO:0004115//3',5'-cyclic-AMP phosphodiesterase activity	-	ko05032//Morphine addiction;ko00230//Purine metabolism
Unigene16052_All	4008	251	3773	2.9563	47.3622	4.0019	Up	0	0	gi|449514388|ref|XP_002188408.2|	945.3	0	PREDICTED: dimethylglycine dehydrogenase, mitochondrial [Taeniopygia guttata]	--	--	--	--	sp|Q9DBT9|M2GD_MOUSE	921	0	Dimethylglycine dehydrogenase, mitochondrial OS=Mus musculus GN=Dmgdh PE=1 SV=1	mll1517_1	321	6e-87	COG0665	Glycine/D-amino acid oxidases (deaminating)	K00315	0	943	tgu:100231246	dimethylglycine dehydrogenase [EC:1.5.8.4]	GO:0006544//glycine metabolic process;GO:0055114//oxidation-reduction process	GO:0050660//flavin adenine dinucleotide binding;GO:0047865//dimethylglycine dehydrogenase activity;GO:0005542//folic acid binding	GO:0005739//mitochondrion	ko00260//Glycine, serine and threonine metabolism;ko01100//Metabolic pathways
Unigene16083_All	1958	3368	429	81.2004	11.0234	-2.8809	Down	0	0	--	--	--	--	--	--	--	--	--	--	--	--	--	--	--	--	--	--	--	--	--	--	-	-	-	--
Unigene16183_All	1002	1604	7133	75.5676	358.16	2.2448	Up	0	0	gi|378828690|gb|AFC60659.1|	486.5	9e-136	chitinase [Pandalopsis japonica]	gi|165879741|gb|EU381118.1|	77.8	9e-11	Litopenaeus vannamei chitinase precursor, mRNA, complete cds	sp|Q9W092|CHIT2_DROME	281	2e-75	Probable chitinase 2 OS=Drosophila melanogaster GN=Cht2 PE=1 SV=1	lin0153_1	153	5e-37	COG3325	Chitinase	K01183	9e-89	327	nvi:100122559	chitinase [EC:3.2.1.14]	GO:0008152//metabolic process	GO:0016798//hydrolase activity, acting on glycosyl bonds	-	ko00520//Amino sugar and nucleotide sugar metabolism
Unigene16184_All	1002	459	3641	21.6244	182.821	3.0797	Up	0	0	gi|378828694|gb|AFC60661.1|	480.7	4e-134	chitinase [Pandalopsis japonica]	gi|378828693|gb|JF694839.1|	95.6	4e-16	Pandalopsis japonica chitinase (Chit4) mRNA, complete cds	sp|Q91XA9|CHIA_MOUSE	273	3e-73	Acidic mammalian chitinase OS=Mus musculus GN=Chia PE=1 SV=2	BH0916_1	154	2e-37	COG3325	Chitinase	K01183	6e-85	314	nvi:100122559	chitinase [EC:3.2.1.14]	GO:0008152//metabolic process	GO:0016798//hydrolase activity, acting on glycosyl bonds	-	ko00520//Amino sugar and nucleotide sugar metabolism
Unigene16190_All	516	1242	14	113.624	1.3651	-6.3791	Down	0	0	--	--	--	--	--	--	--	--	--	--	--	--	--	--	--	--	--	--	--	--	--	--	-	-	-	--
Unigene16410_All	2210	209	1911	4.4643	43.5052	3.2847	Up	0	0	gi|242007389|ref|XP_002424523.1|	62	1e-07	peptidyl-prolyl cis-trans isomerase, putative [Pediculus humanus corporis] >gi|212507949|gb|EEB11785.1| peptidyl-prolyl cis-trans isomerase, putative [Pediculus humanus corporis]	--	--	--	--	sp|P30404|PPIF_BOVIN	55.1	7e-07	Peptidyl-prolyl cis-trans isomerase F, mitochondrial OS=Bos taurus GN=PPIF PE=1 SV=3	--	--	--	--	--	K09565	6e-07	57	gga:423723	peptidyl-prolyl isomerase F (cyclophilin D) [EC:5.2.1.8]	-	-	-	ko05145//Toxoplasmosis;ko04020//Calcium signaling pathway;ko05016//Huntington's disease;ko03013//RNA transport;ko05012//Parkinson's disease
Unigene16776_All	1834	51850	23466	1334.59	643.743	-1.0518	Down	0	0	gi|728792|sp|P41340.1|ACT3_LIMPO	738	0	RecName: Full=Actin-3; Flags: Precursor >gi|558675|emb|CAA86290.1| actin [Limulus polyphemus]	gi|296785431|gb|HM053699.1|	886	0	Eriocheir sinensis beta actin mRNA, complete cds	sp|P41340|ACT3_LIMPO	738	0	Actin-3 OS=Limulus polyphemus PE=1 SV=1	SPBC32H8.12c	698	0	COG5277	Actin and related proteins	K05692	0	733	nvi:100116604	actin beta/gamma 1	-	GO:0005524//ATP binding	GO:0005856//cytoskeleton;GO:0005737//cytoplasm	ko05110//Vibrio cholerae infection;ko05416//Viral myocarditis;ko05414//Dilated cardiomyopathy;ko05410//Hypertrophic cardiomyopathy (HCM);ko05164//Influenza A;ko04530//Tight junction;ko04810//Regulation of actin cytoskeleton;ko04510//Focal adhesion;ko04145//Phagosome;ko04670//Leukocyte transendothelial migration;ko05132//Salmonella infection;ko05100//Bacterial invasion of epithelial cells;ko05412/…
Unigene16879_All	1102	3261	8615	139.691	393.32	1.4935	Up	0	0	--	--	--	--	--	--	--	--	--	--	--	--	--	--	--	--	--	--	--	--	--	--	-	-	-	--
Unigene17180_All	1030	32	4668	1.4666	228.017	7.2805	Up	0	0	gi|123316140|gb|ABM74402.1|	117.5	1e-24	metallothionein [Portunus pelagicus]	--	--	--	--	sp|Q9U620|MTCU_CALSI	116	7e-26	Copper-specific metallothionein-2 OS=Callinectes sapidus PE=3 SV=1	--	--	--	--	--	K14739	1e-06	54.7	dre:100174951	metallothionein 1/2	-	-	-	ko04978//Mineral absorption
Unigene17306_All	423	20082	48257	2241.12	5739.75	1.3568	Up	0	0	--	--	--	--	--	--	--	--	--	--	--	--	--	--	--	--	--	--	--	--	--	--	-	-	-	--
Unigene17312_All	1626	14119	31900	409.904	987.058	1.2678	Up	0	0	gi|91083583|ref|XP_968366.1|	743.8	0	PREDICTED: similar to adenosylhomocysteinase [Tribolium castaneum] >gi|270007826|gb|EFA04274.1| hypothetical protein TcasGA2_TC014564 [Tribolium castaneum]	gi|148230512|ref|NM_001095558.1|	131	1e-26	Xenopus laevis adenosylhomocysteinase (ahcy-a), mRNA >gi|49256003|gb|BC073400.1| Xenopus laevis adenosylhomocysteinase, mRNA (cDNA clone MGC:80855 IMAGE:5514637), complete cds	sp|O76757|SAHH_ANOGA	725	0	Adenosylhomocysteinase OS=Anopheles gambiae GN=Ahcy13 PE=2 SV=2	SPBC8D2.18c	667	0	COG0499	S-adenosylhomocysteine hydrolase	K01251	0	743	tca:656766	adenosylhomocysteinase [EC:3.3.1.1]	GO:0033353//S-adenosylmethionine cycle;GO:0006730//one-carbon metabolic process	GO:0004013//adenosylhomocysteinase activity;GO:0000166//nucleotide binding	-	ko01100//Metabolic pathways;ko00270//Cysteine and methionine metabolism
Unigene17316_All	1663	2601	14404	73.8324	435.776	2.5613	Up	0	0	gi|260813850|ref|XP_002601629.1|	94.4	2e-17	hypothetical protein BRAFLDRAFT_85797 [Branchiostoma floridae] >gi|229286928|gb|EEN57641.1| hypothetical protein BRAFLDRAFT_85797 [Branchiostoma floridae]	--	--	--	--	sp|P17439|GLCM_MOUSE	431	3e-120	Glucosylceramidase OS=Mus musculus GN=Gba PE=1 SV=1	STM4426	206	1e-52	COG5520	O-Glycosyl hydrolase	K01201	6e-129	461	bfo:BRAFLDRAFT_85797	glucosylceramidase [EC:3.2.1.45]	GO:0043589//skin morphogenesis;GO:0051716//cellular response to stimulus;GO:0048519//negative regulation of biological process;GO:0006665//sphingolipid metabolic process;GO:0009268//response to pH;GO:0043627//response to estrogen stimulus;GO:0033574//response to testosterone stimulus;GO:0033561//regulation of water loss via skin;GO:0051384//response to glucocorticoid stimulus;GO:0097066//response…	GO:0005102//receptor binding;GO:0004348//glucosylceramidase activity	GO:0005765//lysosomal membrane;GO:0043202//lysosomal lumen	ko04142//Lysosome;ko00600//Sphingolipid metabolism;ko00511//Other glycan degradation;ko01100//Metabolic pathways
Unigene17323_All	1151	239	2315	9.8022	101.192	3.3679	Up	0	0	gi|321475817|gb|EFX86779.1|	187.2	1e-45	hypothetical protein DAPPUDRAFT_307838 [Daphnia pulex]	--	--	--	--	sp|Q10714|ACE_DROME	222	1e-57	Angiotensin-converting enzyme OS=Drosophila melanogaster GN=Ance PE=1 SV=3	--	--	--	--	--	K01283	4e-57	222	dme:Dmel_CG8827	peptidyl-dipeptidase A [EC:3.4.15.1]	GO:0007291//sperm individualization;GO:0009609//response to symbiotic bacterium;GO:0007552//metamorphosis;GO:0006508//proteolysis;GO:0007289//spermatid nucleus differentiation	GO:0008241//peptidyl-dipeptidase activity	GO:0005615//extracellular space	ko05410//Hypertrophic cardiomyopathy (HCM);ko04614//Renin-angiotensin system;ko05142//Chagas disease (American trypanosomiasis)
Unigene17343_All	536	17522	7451	1543.18	699.395	-1.1417	Down	0	0	gi|238683667|gb|ACR54112.1|	210.3	3e-53	ribosomal protein P1 [Palaemonetes varians]	gi|238683666|gb|FJ654519.1|	361	2e-96	Palaemonetes varians ribosomal protein P1 mRNA, complete cds	sp|P02402|RLA1_ARTSA	142	4e-34	60S acidic ribosomal protein P1 OS=Artemia salina PE=1 SV=2	SPAC644.15	108	4e-24	COG2058	Ribosomal protein L12E/L44/L45/RPP1/RPP2	K02942	1e-35	149	cqu:CpipJ_CPIJ010918	large subunit ribosomal protein LP1	GO:0006414//translational elongation	GO:0003735//structural constituent of ribosome	GO:0005840//ribosome	ko03010//Ribosome
Unigene18756_All	943	18	1155	0.9011	61.623	6.0956	Up	0	0	--	--	--	--	--	--	--	--	--	--	--	--	--	--	--	--	--	--	--	--	--	--	-	-	-	--
Unigene19045_All	4150	8036	15623	91.4094	189.404	1.0511	Up	0	0	gi|429535130|emb|CCE73651.2|	178.3	3e-42	chymotrypsin-like proteinase [Scylla paramamosain]	--	--	--	--	sp|Q00871|CTRB1_LITVA	168	8e-41	Chymotrypsin BI OS=Litopenaeus vannamei PE=1 SV=1	VC1649	62.4	6e-09	COG5640	Secreted trypsin-like serine protease	K04346	3e-28	128	tca:661072	guanine nucleotide-binding protein subunit alpha-12	-	GO:0003824//catalytic activity	-	ko05164//Influenza A;ko04972//Pancreatic secretion;ko04810//Regulation of actin cytoskeleton;ko04270//Vascular smooth muscle contraction;ko04010//MAPK signaling pathway;ko04974//Protein digestion and absorption;ko04080//Neuroactive ligand-receptor interaction;ko04730//Long-term depression
Unigene19139_All	4056	455	2533	5.2956	31.4203	2.5688	Up	0	0	gi|321478919|gb|EFX89875.1|	611.7	1e-172	hypothetical protein DAPPUDRAFT_299989 [Daphnia pulex]	gi|351050713|emb|FO080631.1|	89.7	1e-13	Caenorhabditis elegans Cosmid F42A10, complete sequence	sp|P70531|EF2K_RAT	589	2e-167	Eukaryotic elongation factor 2 kinase OS=Rattus norvegicus GN=Eef2k PE=1 SV=1	--	--	--	--	--	K08292	4e-172	606	dre:437013	elongation factor 2 kinase [EC:2.7.11.20]	GO:0008286//insulin receptor signaling pathway;GO:0031952//regulation of protein autophosphorylation;GO:0006414//translational elongation	GO:0005516//calmodulin binding;GO:0004686//elongation factor-2 kinase activity;GO:0008135//translation factor activity, nucleic acid binding	GO:0005829//cytosol	--
Unigene19193_All	3330	613	5845	8.6899	88.3106	3.3452	Up	0	0	gi|91077960|ref|XP_967490.1|	303.5	5e-80	PREDICTED: similar to LOC495415 protein [Tribolium castaneum] >gi|270002291|gb|EEZ98738.1| hypothetical protein TcasGA2_TC001293 [Tribolium castaneum]	--	--	--	--	sp|Q9H4G4|GAPR1_HUMAN	123	3e-27	Golgi-associated plant pathogenesis-related protein 1 OS=Homo sapiens GN=GLIPR2 PE=1 SV=3	YJL079c	94.7	9e-19	COG2340	Uncharacterized protein with SCP/PR1 domains	K13172	6e-10	67.8	oaa:100075123	serine/arginine repetitive matrix protein 2	-	-	-	--
Unigene19211_All	3987	200	1808	2.368	22.8152	3.2683	Up	0	0	--	--	--	--	--	--	--	--	--	--	--	--	--	--	--	--	--	--	--	--	--	--	-	-	-	--
Unigene19231_All	2010	1189	4011	27.9244	100.399	1.8461	Up	0	0	--	--	--	--	--	--	--	--	--	--	--	--	--	--	--	--	--	--	--	--	--	--	-	-	-	--
Unigene19278_All	568	296797	124890	24666.6	11062.5	-1.1569	Down	0	0	gi|431832960|gb|AGA17871.1|	290	4e-77	hemocyanin subunit 1 [Macrobrachium nipponense]	gi|431832959|gb|JX456149.1|	628	1e-177	Macrobrachium nipponense hemocyanin subunit 1 mRNA, complete cds	sp|P80096|HCYC_PANIN	183	2e-46	Hemocyanin C chain OS=Panulirus interruptus PE=1 SV=1	--	--	--	--	--	K00505	2e-10	65.9	dme:Dmel_CG42639	tyrosinase [EC:1.14.18.1]	-	-	-	ko04916//Melanogenesis;ko01100//Metabolic pathways;ko00740//Riboflavin metabolism;ko00350//Tyrosine metabolism
Unigene19324_All	3571	3614	10299	47.7746	145.103	1.6028	Up	0	0	gi|321461668|gb|EFX72698.1|	644.4	0	hypothetical protein DAPPUDRAFT_200882 [Daphnia pulex]	gi|194359554|gb|EU847619.1|	87.7	4e-13	Macrobrachium rosenbergii clone Mr7-88 microsatellite sequence	sp|O16796|NEPL2_CAEEL	521	3e-147	Neprilysin-2 OS=Caenorhabditis elegans GN=nep-2 PE=1 SV=2	MA2001	276	2e-73	COG3590	Predicted metalloendopeptidase	K01415	3e-147	523	cbr:CBG17774	endothelin-converting enzyme [EC:3.4.24.71]	-	-	-	--
Unigene19475_All	1715	11020	4177	303.331	122.539	-1.3077	Down	0	0	gi|332183191|gb|AEE25938.1|	536.6	1e-150	sodium potassium-transporting ATPase subunit beta [Litopenaeus vannamei]	gi|220172358|gb|FJ410321.1|	137	2e-28	Rimicaris exoculata sodium/potassium-dependent ATPase beta-2 subunit mRNA, partial cds	sp|P25169|AT1B1_ARTSF	309	1e-83	Sodium/potassium-transporting ATPase subunit beta OS=Artemia franciscana PE=2 SV=1	--	--	--	--	--	K01540	1e-90	334	aag:AaeL_AAEL010783	sodium/potassium-transporting ATPase subunit beta	-	-	GO:0005886//plasma membrane	ko04972//Pancreatic secretion;ko04964//Proximal tubule bicarbonate reclamation;ko04970//Salivary secretion;ko04976//Bile secretion;ko04971//Gastric acid secretion;ko04974//Protein digestion and absorption;ko04973//Carbohydrate digestion and absorption;ko04260//Cardiac muscle contraction;ko04978//Mineral absorption;ko04960//Aldosterone-regulated sodium reabsorption;ko04961//Endocrine and other fac…
Unigene20416_All	705	75045	10478	5024.95	747.76	-2.7485	Down	0	0	gi|317487562|gb|ADV31336.1|	120.9	5e-26	metallothionein-1 [Eriocheir sinensis] >gi|317487564|gb|ADV31337.1| metallothionein-1 [Eriocheir sinensis]	gi|254945348|gb|AE014188.3|	67.9	6e-08	Plasmodium falciparum 3D7 chromosome 12, complete sequence	sp|P55951|MT_ASTFL	115	9e-26	Metallothionein OS=Astacus fluviatilis PE=1 SV=1	--	--	--	--	--	K14740	4e-07	55.5	ecb:100630322	metallothionein 3	-	GO:0046872//metal ion binding	-	--
Unigene20483_All	1246	995	4398	37.6967	177.587	2.236	Up	0	0	gi|149039747|gb|EDL93863.1|	299.3	2e-79	rCG24278 [Rattus norvegicus]	--	--	--	--	sp|P07154|CATL1_RAT	295	1e-79	Cathepsin L1 OS=Rattus norvegicus GN=Ctsl1 PE=1 SV=2	AF1946_2	79	2e-14	COG4870	Cysteine protease	K01365	2e-78	293	rno:25697	cathepsin L [EC:3.4.22.15]	GO:0034698//response to gonadotropin stimulus;GO:0009749//response to glucose stimulus;GO:0007283//spermatogenesis;GO:0010259//multicellular organismal aging;GO:0046697//decidualization;GO:0048102//autophagic cell death;GO:0051384//response to glucocorticoid stimulus;GO:0060008//Sertoli cell differentiation;GO:0021675//nerve development;GO:0006508//proteolysis;GO:0009267//cellular response to sta…	GO:0004197//cysteine-type endopeptidase activity;GO:0042277//peptide binding;GO:0032403//protein complex binding;GO:0030984//kininogen binding;GO:0004177//aminopeptidase activity	GO:0043005//neuron projection;GO:0030141//secretory granule;GO:0005902//microvillus;GO:0005764//lysosome;GO:0009897//external side of plasma membrane;GO:0045177//apical part of cell;GO:0043204//perikaryon	ko04145//Phagosome;ko04142//Lysosome;ko04612//Antigen processing and presentation;ko05323//Rheumatoid arthritis
Unigene20518_All	758	28833	54388	1795.64	3609.99	1.0075	Up	0	0	gi|300678088|gb|ADK27312.1|	119.4	1e-25	C-type lectin [Procambarus clarkii]	--	--	--	--	sp|Q6ZS10|CL17A_HUMAN	63.9	3e-10	C-type lectin domain family 17, member A OS=Homo sapiens GN=CLEC17A PE=1 SV=2	--	--	--	--	--	K06563	1e-08	60.5	mdo:100026844	CD209 antigen	-	-	-	ko05152//Tuberculosis;ko04145//Phagosome;ko05162//Measles
Unigene22089_All	474	3330	0	331.638	0	-18.3393	Down	0	0	--	--	--	--	gi|22507119|gb|AC093928.2|	71.9	3e-09	Homo sapiens chromosome 3 clone RP11-241K3, complete sequence	--	--	--	--	--	--	--	--	--	--	--	--	--	--	-	-	-	--
Unigene22302_All	1851	1012	14037	25.8091	381.54	3.8859	Up	0	0	gi|241727892|ref|XP_002413783.1|	650.2	0	sodium/glucose cotransporter, putative [Ixodes scapularis] >gi|215507599|gb|EEC17091.1| sodium/glucose cotransporter, putative [Ixodes scapularis]	--	--	--	--	sp|P53791|SC5A1_SHEEP	588	1e-167	Sodium/glucose cotransporter 1 OS=Ovis aries GN=SLC5A1 PE=2 SV=1	BH2222	201	4e-51	COG4146	Predicted symporter	K14389	3e-173	609	spu:593500	solute carrier family 5 (sodium/glucose cotransporter), member 9	GO:0055085//transmembrane transport;GO:0006811//ion transport;GO:0008643//carbohydrate transport	GO:0022857//transmembrane transporter activity	GO:0044464//cell part;GO:0016021//integral to membrane	ko04976//Bile secretion;ko04973//Carbohydrate digestion and absorption;ko04978//Mineral absorption
Unigene22385_All	2481	6622	549	125.997	11.1332	-3.5005	Down	0	0	gi|100811431|dbj|BAE94684.1|	166	8e-39	NADH-cytochrome b5 reductase [Physarum polycephalum]	gi|304423091|gb|HM586081.1|	73.8	4e-09	Polydactylus sexfilis clone Ptd52 microsatellite sequence	sp|Q54NC1|NCB5R_DICDI	147	8e-35	NADH-cytochrome b5 reductase 1 OS=Dictyostelium discoideum GN=cyb5r1 PE=3 SV=1	YML125c	150	8e-36	COG0543	2-polyprenylphenol hydroxylase and related flavodoxin oxidoreductases	K00326	2e-33	145	acs:100563617	cytochrome-b5 reductase [EC:1.6.2.2]	GO:0006629//lipid metabolic process;GO:0006766//vitamin metabolic process	GO:0050660//flavin adenine dinucleotide binding	GO:0005739//mitochondrion;GO:0044446//intracellular organelle part;GO:0031090//organelle membrane;GO:0005783//endoplasmic reticulum	ko00520//Amino sugar and nucleotide sugar metabolism
Unigene22405_All	1006	193	2612	9.0565	130.631	3.8504	Up	0	0	--	--	--	--	--	--	--	--	--	--	--	--	--	--	--	--	--	--	--	--	--	--	-	-	-	--
Unigene22406_All	2233	258	4812	5.4542	108.42	4.3131	Up	0	0	gi|195444372|ref|XP_002069836.1|	337	2e-90	GK11735 [Drosophila willistoni] >gi|194165921|gb|EDW80822.1| GK11735 [Drosophila willistoni]	--	--	--	--	sp|Q9VCA2|ORCT_DROME	331	5e-90	Organic cation transporter protein OS=Drosophila melanogaster GN=Orct PE=1 SV=1	SMa1447	111	5e-24	COG0477	Permeases of the major facilitator superfamily	K08202	3e-91	337	dwi:Dwil_GK11735	MFS transporter, OCT family, solute carrier family 22 (organic cation transporter), member 4/5	GO:0044699	-	-	--
Unigene22505_All	3280	872	3900	12.5499	59.8223	2.253	Up	0	0	--	--	--	--	--	--	--	--	--	--	--	--	--	--	--	--	--	--	--	--	--	--	-	-	-	--
Unigene22532_All	3744	626	4203	7.8929	56.4802	2.8391	Up	0	0	gi|158298512|ref|XP_318686.3|	525.8	7e-147	AGAP009649-PA [Anopheles gambiae str. PEST] >gi|157013918|gb|EAA13886.3| AGAP009649-PA [Anopheles gambiae str. PEST]	gi|338224421|gb|HM217855.1|	97.6	4e-16	Scylla paramamosain sodium-dependent phosphate transporter mRNA, partial cds	sp|Q9NRA2|S17A5_HUMAN	375	3e-103	Sialin OS=Homo sapiens GN=SLC17A5 PE=1 SV=2	dgoT	96.7	3e-19	COG0477	Permeases of the major facilitator superfamily	K08193	9e-148	525	aga:AgaP_AGAP009649	MFS transporter, ACS family, solute carrier family 17 (sodium-dependent inorganic phosphate cotransporter), other	-	-	-	--
Unigene22619_All	3733	3917	8456	49.533	113.967	1.2022	Up	0	0	gi|110671859|gb|ABG82044.1|	872.1	0	ALG-2 interacting protein x [Penaeus monodon]	--	--	--	--	sp|Q9WU78|PDC6I_MOUSE	469	2e-131	Programmed cell death 6-interacting protein OS=Mus musculus GN=Pdcd6ip PE=1 SV=3	Rv3876	60.5	2e-08	COG0455	ATPases involved in chromosome partitioning	K12200	2e-148	527	tca:661828	programmed cell death 6-interacting protein	-	-	-	ko04144//Endocytosis
Unigene22631_All	2021	228	2745	5.3256	68.3359	3.6816	Up	0	0	gi|242017684|ref|XP_002429317.1|	528.1	7e-148	sphingomyelin phosphodiesterase, putative [Pediculus humanus corporis] >gi|212514220|gb|EEB16579.1| sphingomyelin phosphodiesterase, putative [Pediculus humanus corporis]	--	--	--	--	sp|Q0VD19|ASM_BOVIN	391	3e-108	Sphingomyelin phosphodiesterase OS=Bos taurus GN=SMPD1 PE=2 SV=1	--	--	--	--	--	K12350	9e-149	528	phu:Phum_PHUM427830	sphingomyelin phosphodiesterase [EC:3.1.4.12]	-	GO:0016787//hydrolase activity	-	ko04142//Lysosome;ko00600//Sphingolipid metabolism;ko01100//Metabolic pathways
Unigene22665_All	1324	36	2150	1.2836	81.7002	5.9921	Up	0	0	gi|332376118|gb|AEE63199.1|	77	2e-12	unknown [Dendroctonus ponderosae]	--	--	--	--	sp|Q9V7U0|RESIL_DROME	61.6	4e-09	Pro-resilin OS=Drosophila melanogaster GN=resilin PE=1 SV=1	--	--	--	--	--	--	--	--	--	--	-	-	-	--
Unigene22678_All	2160	4039	15127	88.2712	352.348	1.997	Up	0	0	gi|321472416|gb|EFX83386.1|	243.4	3e-62	hypothetical protein DAPPUDRAFT_240263 [Daphnia pulex]	--	--	--	--	sp|Q8NFZ3|NLGNY_HUMAN	152	4e-36	Neuroligin-4, Y-linked OS=Homo sapiens GN=NLGN4Y PE=2 SV=1	DR0415	109	2e-23	COG2272	Carboxylesterase type B	K03927	2e-38	161	mdo:100144616	carboxylesterase 2 [EC:3.1.1.1 3.1.1.84 3.1.1.56]	-	-	-	ko00983//Drug metabolism - other enzymes;ko04514//Cell adhesion molecules (CAMs)
Unigene22844_All	2388	3156	18065	62.3881	380.607	2.609	Up	0	0	gi|154419561|ref|XP_001582797.1|	63.5	5e-08	viral A-type inclusion protein [Trichomonas vaginalis G3]	--	--	--	--	sp|Q9Z220|TSG10_RAT	68.9	5e-11	Testis-specific gene 10 protein OS=Rattus norvegicus GN=Tsga10 PE=1 SV=2	MK0690	72.8	3e-12	COG0419	ATPase involved in DNA repair	K06102	4e-08	61.2	xtr:100145755	cingulin	-	-	-	ko04530//Tight junction;ko04064//NF-kappa B signaling pathway
Unigene22859_All	2373	921	4349	18.3215	92.2071	2.3313	Up	0	0	gi|195971120|gb|ACG60902.1|	574.7	7e-162	cathepsin C [Fenneropenaeus chinensis]	--	--	--	--	sp|P53634|CATC_HUMAN	423	1e-117	Dipeptidyl peptidase 1 OS=Homo sapiens GN=CTSC PE=1 SV=2	AF1946_2	70.1	2e-11	COG4870	Cysteine protease	K01275	6e-120	432	spu:761822	cathepsin C [EC:3.4.14.1]	GO:0006508//proteolysis;GO:0006955//immune response	GO:0008234//cysteine-type peptidase activity	GO:0005764//lysosome	ko04142//Lysosome
Unigene22889_All	2275	9238	51683	191.688	1142.98	2.576	Up	0	0	gi|378828692|gb|AFC60660.1|	775.8	0	chitinase [Pandalopsis japonica]	gi|378828691|gb|JF694838.1|	107	2e-19	Pandalopsis japonica chitinase (Chit3) mRNA, complete cds	sp|Q6RY07|CHIA_RAT	341	4e-93	Acidic mammalian chitinase OS=Rattus norvegicus GN=Chia PE=2 SV=1	BH0916_1	160	9e-39	COG3325	Chitinase	K01183	7e-110	399	nvi:100122559	chitinase [EC:3.2.1.14]	-	-	-	ko00520//Amino sugar and nucleotide sugar metabolism
Unigene22897_All	2276	3429	15428	71.1204	341.044	2.2616	Up	0	0	gi|241716804|ref|XP_002413556.1|	452.6	4e-125	RB13-6 antigen, putative [Ixodes scapularis] >gi|215507372|gb|EEC16864.1| RB13-6 antigen, putative [Ixodes scapularis]	--	--	--	--	sp|P97675|ENPP3_RAT	428	2e-119	Ectonucleotide pyrophosphatase/phosphodiesterase family member 3 OS=Rattus norvegicus GN=Enpp3 PE=1 SV=2	CC1277	250	8e-66	COG1524	Uncharacterized proteins of the AP superfamily	K01513	5e-126	452	isc:IscW_ISCW013243	ectonucleotide pyrophosphatase/phosphodiesterase family member 1/3 [EC:3.1.4.1 3.6.1.9]	-	GO:0016462//pyrophosphatase activity	-	ko00760//Nicotinate and nicotinamide metabolism;ko01100//Metabolic pathways;ko00740//Riboflavin metabolism;ko00500//Starch and sucrose metabolism;ko00770//Pantothenate and CoA biosynthesis;ko00230//Purine metabolism
Unigene22927_All	690	333	2275	22.7821	165.884	2.8642	Up	0	0	gi|146432693|gb|ABQ41247.1|	196.1	1e-48	male reproductive-related serum amyloid A [Macrobrachium rosenbergii]	gi|146432690|gb|EF364553.1|	1168	0	Macrobrachium rosenbergii clone 1 male reproductive-related serum amyloid A mRNA, complete cds	sp|P19453|SAA3_MESAU	155	1e-37	Serum amyloid A-3 protein OS=Mesocricetus auratus GN=SAA3 PE=2 SV=1	--	--	--	--	--	--	--	--	--	--	-	-	-	--
Unigene23031_All	1496	7281	21238	229.751	714.257	1.6364	Up	0	0	gi|378828694|gb|AFC60661.1|	601.3	4e-170	chitinase [Pandalopsis japonica]	gi|378828693|gb|JF694839.1|	67.9	1e-07	Pandalopsis japonica chitinase (Chit4) mRNA, complete cds	sp|Q95M17|CHIA_BOVIN	343	8e-94	Acidic mammalian chitinase OS=Bos taurus GN=CHIA PE=1 SV=1	lin0153_1	151	3e-36	COG3325	Chitinase	K01183	1e-103	377	nvi:100122559	chitinase [EC:3.2.1.14]	-	-	-	ko00520//Amino sugar and nucleotide sugar metabolism
Unigene23032_All	1486	5855	43596	185.997	1476.05	2.9884	Up	0	0	gi|378828694|gb|AFC60661.1|	599.7	1e-169	chitinase [Pandalopsis japonica]	gi|165879741|gb|EU381118.1|	77.8	1e-10	Litopenaeus vannamei chitinase precursor, mRNA, complete cds	sp|Q95M17|CHIA_BOVIN	341	2e-93	Acidic mammalian chitinase OS=Bos taurus GN=CHIA PE=1 SV=1	lin0153_1	158	2e-38	COG3325	Chitinase	K01183	9e-105	381	nvi:100122559	chitinase [EC:3.2.1.14]	-	-	-	ko00520//Amino sugar and nucleotide sugar metabolism
Unigene23091_All	639	5801	2123	428.549	167.156	-1.3583	Down	0	0	--	--	--	--	gi|295389211|gb|HM004561.1|	63.9	9e-07	Macrobrachium rosenbergii clone MR16-96 microsatellite sequences	--	--	--	--	--	--	--	--	--	--	--	--	--	--	-	-	-	--
Unigene23186_All	801	6291	2449	370.754	153.826	-1.2692	Down	0	0	gi|332029534|gb|EGI69423.1|	137.1	9e-31	Regucalcin [Acromyrmex echinatior]	--	--	--	--	sp|Q9TTJ6|RGN_RABIT	134	3e-31	Regucalcin OS=Oryctolagus cuniculus GN=RGN PE=2 SV=1	BS_yvrE	111	2e-24	COG3386	Gluconolactonase	K01053	2e-30	133	dre:403070	gluconolactonase [EC:3.1.1.17]	GO:0071704;GO:0044238//primary metabolic process;GO:0044763;GO:0050794//regulation of cellular process;GO:0050790//regulation of catalytic activity;GO:0044281//small molecule metabolic process;GO:0044237//cellular metabolic process	GO:0046872//metal ion binding;GO:0016787//hydrolase activity	GO:0044424//intracellular part	ko01100//Metabolic pathways;ko00053//Ascorbate and aldarate metabolism;ko00030//Pentose phosphate pathway
Unigene23287_All	292	659	5738	106.537	988.668	3.2141	Up	0	0	gi|378828694|gb|AFC60661.1|	129.4	5e-29	chitinase [Pandalopsis japonica]	--	--	--	--	sp|Q9W092|CHIT2_DROME	70.9	6e-13	Probable chitinase 2 OS=Drosophila melanogaster GN=Cht2 PE=1 SV=1	--	--	--	--	--	K01183	2e-15	81.3	aag:AaeL_AAEL003056	chitinase [EC:3.2.1.14]	GO:0071704	GO:0004553//hydrolase activity, hydrolyzing O-glycosyl compounds	-	ko00520//Amino sugar and nucleotide sugar metabolism
Unigene23472_All	330	5647	11808	807.798	1800.26	1.1561	Up	0	0	--	--	--	--	--	--	--	--	--	--	--	--	--	--	--	--	--	--	--	--	--	--	-	-	-	--
Unigene23553_All	903	24967	56712	1305.2	3159.8	1.2756	Up	0	0	--	--	--	--	--	--	--	--	--	--	--	--	--	--	--	--	--	--	--	--	--	--	-	-	-	--
Unigene23555_All	854	6827	502	377.373	29.5746	-3.6736	Down	0	0	--	--	--	--	--	--	--	--	--	--	--	--	--	--	--	--	--	--	--	--	--	--	-	-	-	--
Unigene23649_All	639	3863	17531	285.379	1380.32	2.274	Up	0	0	gi|378828694|gb|AFC60661.1|	206.5	7e-52	chitinase [Pandalopsis japonica]	gi|378828693|gb|JF694839.1|	65.9	2e-07	Pandalopsis japonica chitinase (Chit4) mRNA, complete cds	sp|Q9W5U2|CHIT3_DROME	53.1	4e-07	Probable chitinase 3 OS=Drosophila melanogaster GN=Cht3 PE=2 SV=2	--	--	--	--	--	K01183	2e-14	79.3	cqu:CpipJ_CPIJ000010	chitinase [EC:3.2.1.14]	-	GO:0003824//catalytic activity	-	ko00520//Amino sugar and nucleotide sugar metabolism
Unigene23671_All	1592	14436	44262	428.058	1398.82	1.7083	Up	0	0	gi|253560647|gb|ACT33045.1|	788.9	0	lipopolysaccharide and beta-1,3-glucan binding protein [Macrobrachium rosenbergii]	gi|253560646|gb|GQ228481.1|	2549	0	Macrobrachium rosenbergii lipopolysaccharide and beta-1,3-glucan binding protein mRNA, complete cds	sp|Q8N0N3|BGBP_PENMO	610	2e-174	Beta-1,3-glucan-binding protein OS=Penaeus monodon PE=2 SV=1	CC0380	99.4	2e-20	COG2273	Beta-glucanase/Beta-glucan synthetase	K13908	5e-06	53.5	bta:789503	mucin-5B	-	-	-	ko04970//Salivary secretion
Unigene23693_All	1141	5005	1301	207.07	57.3673	-1.8518	Down	0	0	--	--	--	--	gi|34850143|emb|BX248116.8|	67.9	1e-07	Zebrafish DNA sequence from clone CH211-245G15 in linkage group 9, complete sequence	--	--	--	--	--	--	--	--	--	--	--	--	--	--	-	-	-	--
Unigene23712_All	1718	6074	17667	166.898	517.383	1.6323	Up	0	0	gi|307335686|gb|ADN43413.1|	110.5	2e-22	hemocyte homeostasis-associated protein [Pacifastacus leniusculus]	--	--	--	--	sp|B2RVL6|ZCH24_MOUSE	78.2	5e-14	Zinc finger CCHC domain-containing protein 24 OS=Mus musculus GN=Zcchc24 PE=2 SV=1	--	--	--	--	--	--	--	--	--	--	-	-	-	--
Unigene23727_All	397	176	2566	20.9277	325.191	3.9578	Up	0	0	gi|379054800|gb|AFC88795.1|	283.1	2e-75	phosphoenolpyruvate carboxykinase, partial [Macrobrachium rosenbergii]	gi|379054799|gb|JF346392.1|	771	0	Macrobrachium rosenbergii phosphoenolpyruvate carboxykinase (PEPCK) gene, partial cds	sp|P20007|PCKG_DROME	222	1e-58	Phosphoenolpyruvate carboxykinase [GTP] OS=Drosophila melanogaster GN=Pepck PE=2 SV=2	CPn0851	163	9e-41	COG1274	Phosphoenolpyruvate carboxykinase (GTP)	K01596	4e-58	222	dme:Dmel_CG17725	phosphoenolpyruvate carboxykinase (GTP) [EC:4.1.1.32]	-	-	-	ko04964//Proximal tubule bicarbonate reclamation;ko04920//Adipocytokine signaling pathway;ko00010//Glycolysis / Gluconeogenesis;ko04910//Insulin signaling pathway;ko00620//Pyruvate metabolism;ko03320//PPAR signaling pathway;ko01100//Metabolic pathways;ko00020//Citrate cycle (TCA cycle)
Unigene23741_All	5996	22014	4	173.315	0.0336	-12.3326	Down	0	0	gi|42558189|dbj|BAD11098.1|	2239.2	0	vitellogenin [Pandalus hypsinotus]	gi|255988560|gb|GQ476736.1|	125	3e-24	Pandalopsis japonica vitellogenin mRNA, partial cds	sp|Q6RG02|VIT_FENME	1193	0	Vitellogenin OS=Fenneropenaeus merguiensis PE=1 SV=2	--	--	--	--	--	K14462	4e-18	95.9	oaa:100080258	apolipoprotein B	-	-	-	ko04977//Vitamin digestion and absorption;ko04975//Fat digestion and absorption
Unigene23_All	3624	97	1451	1.2635	20.1443	3.9949	Up	0	0	--	--	--	--	gi|194359558|gb|EU847623.1|	127	4e-25	Macrobrachium rosenbergii clone Mr8-116 microsatellite sequences	--	--	--	--	--	--	--	--	--	--	--	--	--	--	-	-	-	--
Unigene24245_All	427	1424	7	157.428	0.8248	-7.5764	Down	0	0	gi|167521249|ref|XP_001744963.1|	52.4	8e-06	hypothetical protein [Monosiga brevicollis MX1] >gi|163776577|gb|EDQ90196.1| predicted protein [Monosiga brevicollis MX1]	gi|172087623|ref|NG_007518.1|	67.9	4e-08	Oikopleura dioica BAC clone OIKO003, complete sequence >gi|42601336|gb|AY449459.1| Oikopleura dioica clone BACOIKO003 5xk14, complete sequence	--	--	--	--	--	--	--	--	--	--	--	--	--	--	-	-	-	--
Unigene24710_All	614	10658	806	819.419	66.0449	-3.6331	Down	0	0	--	--	--	--	--	--	--	--	--	--	--	--	--	--	--	--	--	--	--	--	--	--	-	-	-	--
Unigene25440_All	4437	5378	11175	57.2177	126.716	1.1471	Up	0	0	gi|170035940|ref|XP_001845824.1|	602.4	7e-170	cationic amino acid transporter [Culex quinquefasciatus] >gi|167878423|gb|EDS41806.1| cationic amino acid transporter [Culex quinquefasciatus]	gi|66576423|gb|DQ066852.1|	71.9	3e-08	Strongylocentrotus purpuratus clone A22 extracellular protein (endo16) gene, promoter region >gi|383931533|gb|JQ408870.1| Strongylocentrotus purpuratus haplotype Endo16_P_12 Endo16 gene, promoter region	sp|P30823|CTR1_RAT	529	2e-149	High affinity cationic amino acid transporter 1 OS=Rattus norvegicus GN=Slc7a1 PE=2 SV=1	XF2207	266	3e-70	COG0531	Amino acid transporters	K13865	2e-150	534	dre:492363	solute carrier family 7 (cationic amino acid transporter), member 3	GO:0006629//lipid metabolic process;GO:0006865//amino acid transport;GO:0040007//growth	GO:0015326//cationic amino acid transmembrane transporter activity	-	--
Unigene25573_All	3642	6055	452	78.4825	6.2441	-3.6518	Down	0	0	--	--	--	--	gi|354795978|gb|JN960479.1|	67.9	3e-07	Mus musculus targeted non-conditional, lacZ-tagged mutant allele Slfn5:tm1e(EUCOMM)Wtsi; transgenic	--	--	--	--	--	--	--	--	--	--	--	--	--	--	-	-	-	--
Unigene25630_All	2016	4102	9737	96.0515	243.001	1.3391	Up	0	0	gi|321459087|gb|EFX70144.1|	203	5e-50	hypothetical protein DAPPUDRAFT_328375 [Daphnia pulex]	--	--	--	--	--	--	--	--	--	--	--	--	--	--	--	--	--	--	-	-	-	--
Unigene25695_All	2632	346	3032	6.2057	57.9583	3.2233	Up	0	0	gi|321465982|gb|EFX76980.1|	444.5	1e-122	hypothetical protein DAPPUDRAFT_306029 [Daphnia pulex]	gi|383847083|ref|XM_003699137.1|	71.9	2e-08	PREDICTED: Megachile rotundata purine nucleoside phosphorylase-like (LOC100875884), mRNA	sp|P55859|PNPH_BOVIN	342	2e-93	Purine nucleoside phosphorylase OS=Bos taurus GN=PNP PE=1 SV=3	BH1531	262	3e-69	COG0005	Purine nucleoside phosphorylase	K03783	4e-102	373	nvi:100121298	purine-nucleoside phosphorylase [EC:2.4.2.1]	GO:0006139//nucleobase-containing compound metabolic process	GO:0016763//transferase activity, transferring pentosyl groups	-	ko00760//Nicotinate and nicotinamide metabolism;ko01100//Metabolic pathways;ko00240//Pyrimidine metabolism;ko00230//Purine metabolism
Unigene25735_All	578	1456	4426	118.914	385.262	1.6959	Up	0	0	--	--	--	--	--	--	--	--	--	--	--	--	--	--	--	--	--	--	--	--	--	--	-	-	-	--
Unigene25736_All	1682	16864	31867	473.297	953.208	1.01	Up	0	0	gi|260828627|ref|XP_002609264.1|	57.8	2e-06	hypothetical protein BRAFLDRAFT_124749 [Branchiostoma floridae] >gi|229294620|gb|EEN65274.1| hypothetical protein BRAFLDRAFT_124749 [Branchiostoma floridae]	--	--	--	--	sp|Q64604|PTPRF_RAT	80.1	1e-14	Receptor-type tyrosine-protein phosphatase F OS=Rattus norvegicus GN=Ptprf PE=2 SV=1	--	--	--	--	--	K06252	2e-19	97.8	bfo:BRAFLDRAFT_124749	tenascin	GO:0007154//cell communication;GO:0044700;GO:0048523//negative regulation of cellular process	GO:0016787//hydrolase activity	GO:0044464//cell part	ko04510//Focal adhesion;ko04512//ECM-receptor interaction
Unigene25869_All	1225	165	2781	6.3584	114.219	4.167	Up	0	0	--	--	--	--	--	--	--	--	--	--	--	--	--	--	--	--	--	--	--	--	--	--	-	-	-	--
Unigene25960_All	2677	4946	10500	87.2177	197.339	1.178	Up	0	0	gi|85677254|emb|CAJ58682.1|	696	0	innexin inx2 [Homarus gammarus]	gi|393827421|gb|JQ994480.1|	303	2e-78	Cancer borealis innexin 2 (Inx2) mRNA, partial cds	sp|Q9XYN1|INX2_SCHAM	507	5e-143	Innexin inx2 OS=Schistocerca americana GN=inx2 PE=1 SV=1	--	--	--	--	--	--	--	--	--	--	GO:0016331//morphogenesis of embryonic epithelium;GO:0010496//intercellular transport;GO:0007440//foregut morphogenesis;GO:0042048//olfactory behavior;GO:0030727//germarium-derived female germ-line cyst formation;GO:0007154//cell communication	GO:0005243//gap junction channel activity	GO:0005921//gap junction;GO:0016327//apicolateral plasma membrane;GO:0016324//apical plasma membrane	--
Unigene26129_All	2117	462	2854	10.302	67.8275	2.7189	Up	0	0	gi|390353477|ref|XP_001195153.2|	124	3e-26	PREDICTED: ankyrin repeat domain-containing protein 50-like [Strongylocentrotus purpuratus]	--	--	--	--	sp|G5E8K5|ANK3_MOUSE	149	2e-35	Ankyrin-3 OS=Mus musculus GN=Ank3 PE=1 SV=1	FN0178	127	6e-29	COG0666	FOG: Ankyrin repeat	K10380	9e-40	166	spu:754357	ankyrin	-	-	-	--
Unigene26144_All	433	160	2194	17.4434	254.93	3.8693	Up	0	0	gi|312376432|gb|EFR23515.1|	54.7	1e-06	hypothetical protein AND_12733 [Anopheles darlingi]	--	--	--	--	sp|Q02817|MUC2_HUMAN	70.9	9e-13	Mucin-2 OS=Homo sapiens GN=MUC2 PE=1 SV=2	YPO2725	50.8	8e-07	COG3501	Uncharacterized protein conserved in bacteria	K10955	2e-15	81.3	acs:100563509	intestinal mucin-2	-	-	-	ko05110//Vibrio cholerae infection;ko05146//Amoebiasis
Unigene26261_All	632	8	3146	0.5975	250.446	8.7113	Up	0	0	--	--	--	--	--	--	--	--	--	--	--	--	--	--	--	--	--	--	--	--	--	--	-	-	-	--
Unigene26739_All	447	3001	418	316.926	47.048	-2.7519	Down	0	0	gi|215260691|gb|ACJ64716.1|	156	5e-37	metallothionein I [Macrobrachium rosenbergii]	gi|215260690|gb|EU871044.1|	815	0	Macrobrachium rosenbergii metallothionein I mRNA, complete cds	sp|P55952|MT_POTPO	90.9	9e-19	Metallothionein OS=Potamon potamios PE=1 SV=1	--	--	--	--	--	K14740	2e-06	51.2	rno:117038	metallothionein 3	-	-	-	--
Unigene26848_All	2170	2281	6512	49.6209	150.983	1.6054	Up	0	0	gi|260824603|ref|XP_002607257.1|	179.1	8e-43	hypothetical protein BRAFLDRAFT_88205 [Branchiostoma floridae] >gi|229292603|gb|EEN63267.1| hypothetical protein BRAFLDRAFT_88205 [Branchiostoma floridae]	--	--	--	--	sp|O70348|DOM3Z_MOUSE	148	4e-35	Protein Dom3Z OS=Mus musculus GN=Dom3z PE=1 SV=2	--	--	--	--	--	K14845	1e-43	179	bfo:BRAFLDRAFT_88205	RAT1-interacting protein	-	-	-	--
Unigene26922_All	935	315	2607	15.9037	140.282	3.1409	Up	0	0	--	--	--	--	--	--	--	--	--	--	--	--	--	--	--	--	--	--	--	--	--	--	-	-	-	--
Unigene27428_All	375	697	2848	87.7405	382.104	2.1226	Up	0	0	--	--	--	--	--	--	--	--	--	--	--	--	--	--	--	--	--	--	--	--	--	--	-	-	-	--
Unigene28594_All	9696	51	5872	0.2483	30.4696	6.9391	Up	0	0	gi|363734428|ref|XP_421149.3|	87	2e-14	PREDICTED: spectrin beta chain, brain 4 [Gallus gallus]	--	--	--	--	sp|Q00963|SPTCB_DROME	691	0	Spectrin beta chain OS=Drosophila melanogaster GN=beta-Spec PE=1 SV=2	SPAC15A10.08	228	2e-58	COG5069	Ca2+-binding actin-bundling protein fimbrin/plastin (EF-Hand superfamily)	K06115	0	813	bmy:Bm1_22625	spectrin beta	GO:0050789//regulation of biological process;GO:0031175//neuron projection development;GO:0040011//locomotion;GO:0009653//anatomical structure morphogenesis	-	GO:0043232;GO:0071944//cell periphery;GO:0044422;GO:0044444//cytoplasmic part	ko04530//Tight junction
Unigene28680_All	2063	1260	24094	28.8317	587.601	4.3491	Up	0	0	gi|5020110|gb|AAD38027.1|AF148497_1	624.4	7e-177	beta 1,4-endoglucanase [Cherax quadricarinatus]	gi|32263622|gb|AY176645.2|	69.9	5e-08	Cherax quadricarinatus cellulase GHF9 (EG) gene, EG-A allele, partial cds	sp|P22699|GUN6_DICDI	338	4e-92	Endoglucanase OS=Dictyostelium discoideum GN=celA PE=2 SV=1	--	--	--	--	--	K03364	5e-37	156	bfo:BRAFLDRAFT_119430	cell division cycle 20-like protein 1, cofactor of APC complex	GO:0008152//metabolic process	GO:0004553//hydrolase activity, hydrolyzing O-glycosyl compounds	-	ko04120//Ubiquitin mediated proteolysis;ko04914//Progesterone-mediated oocyte maturation;ko04110//Cell cycle
Unigene28681_All	1233	3701	14590	141.695	595.34	2.0709	Up	0	0	gi|5020110|gb|AAD38027.1|AF148497_1	349.7	1e-94	beta 1,4-endoglucanase [Cherax quadricarinatus]	gi|58332657|ref|NM_001011401.1|	63.9	2e-06	Xenopus (Silurana) tropicalis thrombospondin 3 (thbs3), mRNA >gi|56789650|gb|BC088610.1| Xenopus tropicalis thrombospondin 3, mRNA (cDNA clone MGC:97865 IMAGE:6994502), complete cds	sp|P22699|GUN6_DICDI	210	6e-54	Endoglucanase OS=Dictyostelium discoideum GN=celA PE=2 SV=1	--	--	--	--	--	--	--	--	--	--	-	GO:0016798//hydrolase activity, acting on glycosyl bonds	-	--
Unigene28769_All	3052	3399	10868	52.5733	179.159	1.7688	Up	0	0	gi|321469613|gb|EFX80593.1|	181.8	1e-43	hypothetical protein DAPPUDRAFT_32841 [Daphnia pulex]	gi|304376973|gb|AC241240.5|	69.9	7e-08	Rattus norvegicus Y Chr BAC RNAEX-288O02 (Amplicon Express Rat SHR-Akr BAC library) complete sequence	sp|Q9NP94|S39A2_HUMAN	127	1e-28	Zinc transporter ZIP2 OS=Homo sapiens GN=SLC39A2 PE=1 SV=2	TM1738	52	6e-06	COG0428	Predicted divalent heavy-metal cations transporter	K14709	2e-44	181	tca:663543	solute carrier family 39 (zinc transporter), member 1/2/3	-	-	-	--
Unigene28772_All	3013	3779	10209	59.2075	170.474	1.5257	Up	0	0	--	--	--	--	--	--	--	--	--	--	--	--	--	--	--	--	--	--	--	--	--	--	-	-	-	--
Unigene28811_All	3011	27651	4630	433.51	77.3647	-2.4863	Down	0	0	gi|345498159|ref|XP_001605934.2|	103.6	6e-20	PREDICTED: hypothetical protein LOC100122332 [Nasonia vitripennis]	--	--	--	--	sp|Q28999|SAT1_PIG	87	2e-16	Diamine acetyltransferase 1 OS=Sus scrofa GN=SAT1 PE=2 SV=1	SPAC1002.07c	59.3	4e-08	COG0454	Histone acetyltransferase HPA2 and related acetyltransferases	K00657	4e-16	88.2	ecb:100051982	diamine N-acetyltransferase [EC:2.3.1.57]	GO:0044699;GO:0006595//polyamine metabolic process	GO:0005488//binding;GO:0008080//N-acetyltransferase activity	GO:0005622//intracellular	ko01100//Metabolic pathways;ko00330//Arginine and proline metabolism
Unigene28944_All	2338	6130	14301	123.77	307.748	1.3141	Up	0	0	gi|260828907|ref|XP_002609404.1|	248.1	1e-63	hypothetical protein BRAFLDRAFT_59661 [Branchiostoma floridae] >gi|229294760|gb|EEN65414.1| hypothetical protein BRAFLDRAFT_59661 [Branchiostoma floridae]	gi|21956112|dbj|AB088662.1|	67.9	2e-07	Bombyx mori DNA, subtelomere region, clone:#2-8; 5'end	sp|O00602|FCN1_HUMAN	231	4e-60	Ficolin-1 OS=Homo sapiens GN=FCN1 PE=1 SV=2	--	--	--	--	--	K10104	2e-59	231	hsa:2219	ficolin	GO:0008228//opsonization	GO:0003823//antigen binding;GO:0030246//carbohydrate binding;GO:0005509//calcium ion binding	-	--
Unigene28986_All	1037	153	1674	6.9648	81.2175	3.5436	Up	0	0	--	--	--	--	gi|207999365|emb|CU856156.6|	65.9	4e-07	Zebrafish DNA sequence from clone CH1073-408N8 in linkage group 13, complete sequence	--	--	--	--	--	--	--	--	--	--	--	--	--	--	-	-	-	--
Unigene29022_All	2937	1148	3556	18.4517	60.9159	1.7231	Up	0	0	--	--	--	--	--	--	--	--	--	--	--	--	--	--	--	--	--	--	--	--	--	--	-	-	-	--
Unigene29074_All	2445	47	1539	0.9074	31.6689	5.1252	Up	0	0	gi|405976244|gb|EKC40757.1|	772.7	0	Neutral ceramidase B [Crassostrea gigas]	gi|75812987|gb|AC155285.9|	87.7	2e-13	Mus musculus 10 BAC RP23-66E4 (Roswell Park Cancer Institute (C57BL/6J Female) Mouse BAC Library) complete sequence	sp|Q5W7F1|ASAH2_DANRE	642	0	Neutral ceramidase OS=Danio rerio GN=asah2 PE=1 SV=1	--	--	--	--	--	K12349	0	710	tad:TRIADDRAFT_29967	neutral ceramidase [EC:3.5.1.23]	-	-	-	ko00600//Sphingolipid metabolism;ko01100//Metabolic pathways
Unigene29119_All	2278	577	2999	11.957	66.2362	2.4698	Up	0	0	gi|321459432|gb|EFX70485.1|	384.8	1e-104	hypothetical protein DAPPUDRAFT_328028 [Daphnia pulex]	--	--	--	--	sp|Q54P79|4CL3_DICDI	320	7e-87	Probable 4-coumarate--CoA ligase 3 OS=Dictyostelium discoideum GN=4cl3 PE=3 SV=2	PAE1379	278	2e-74	COG0318	Acyl-CoA synthetases (AMP-forming)/AMP-acid ligases II	K01904	8e-56	219	cel:ZK1127.2	4-coumarate--CoA ligase [EC:6.2.1.12]	-	-	-	ko01100//Metabolic pathways;ko00360//Phenylalanine metabolism;ko00130//Ubiquinone and other terpenoid-quinone biosynthesis
Unigene29169_All	1943	8304	57171	201.75	1480.39	2.8753	Up	0	0	gi|5020110|gb|AAD38027.1|AF148497_1	644.8	0	beta 1,4-endoglucanase [Cherax quadricarinatus]	gi|87118131|gb|DQ359103.1|	119	5e-23	Macrobrachium lar MlEG endo-1,4-beta-glucanase gene, partial cds	sp|P22699|GUN6_DICDI	332	2e-90	Endoglucanase OS=Dictyostelium discoideum GN=celA PE=2 SV=1	--	--	--	--	--	K03364	2e-34	147	bfo:BRAFLDRAFT_119430	cell division cycle 20-like protein 1, cofactor of APC complex	-	GO:0016798//hydrolase activity, acting on glycosyl bonds	-	ko04120//Ubiquitin mediated proteolysis;ko04914//Progesterone-mediated oocyte maturation;ko04110//Cell cycle
Unigene29210_All	1992	3452	800	81.8051	20.2057	-2.0174	Down	0	0	--	--	--	--	--	--	--	--	--	--	--	--	--	--	--	--	--	--	--	--	--	--	-	-	-	--
Unigene29259_All	2080	990	13452	22.4683	325.384	3.8562	Up	0	0	gi|321465515|gb|EFX76516.1|	632.5	2e-179	hypothetical protein DAPPUDRAFT_213935 [Daphnia pulex]	gi|348584061|ref|XM_003477743.1|	73.8	3e-09	PREDICTED: Cavia porcellus 4-aminobutyrate aminotransferase, mitochondrial-like, transcript variant 2 (LOC100725419), mRNA	sp|P80147|GABT_PIG	567	4e-161	4-aminobutyrate aminotransferase, mitochondrial OS=Sus scrofa GN=ABAT PE=1 SV=2	SPAC19D5.07	419	7e-117	COG0160	4-aminobutyrate aminotransferase and related aminotransferases	K13524	9e-175	614	phu:Phum_PHUM320310	4-aminobutyrate aminotransferase / (S)-3-amino-2-methylpropionate transaminase [EC:2.6.1.19 2.6.1.22]	GO:0006520//cellular amino acid metabolic process	GO:0003867//4-aminobutyrate transaminase activity	GO:0005759//mitochondrial matrix	ko04727//GABAergic synapse;ko01100//Metabolic pathways;ko00250//Alanine, aspartate and glutamate metabolism;ko00640//Propanoate metabolism;ko00280//Valine, leucine and isoleucine degradation;ko00410//beta-Alanine metabolism;ko00650//Butanoate metabolism
Unigene29466_All	926	1062023	114174	54140.4	6203.39	-3.1256	Down	0	0	--	--	--	--	gi|124254244|gb|EF170493.1|	69.9	2e-08	Sus scrofa clone KVL14401 microsatellite sequence	--	--	--	--	--	--	--	--	--	--	--	--	--	--	-	-	-	--
Unigene29578_All	1336	1204	3755	42.5421	141.409	1.7329	Up	0	0	gi|91092420|ref|XP_967931.1|	288.5	5e-76	PREDICTED: similar to Annexin IX CG5730-PC [Tribolium castaneum] >gi|270004745|gb|EFA01193.1| hypothetical protein TcasGA2_TC010520 [Tribolium castaneum]	gi|46395448|gb|AC132307.5|	95.6	5e-16	Mus musculus BAC clone RP24-291H9 from chromosome 18, complete sequence	sp|P22464|ANXB9_DROME	265	1e-70	Annexin-B9 OS=Drosophila melanogaster GN=AnnIX PE=2 SV=2	--	--	--	--	--	--	--	--	--	--	GO:0010797//regulation of multivesicular body size involved in endosome transport;GO:0048190//wing disc dorsal/ventral pattern formation;GO:0061467//basolateral protein localization;GO:0030011//maintenance of cell polarity	GO:0005543//phospholipid binding;GO:0030507//spectrin binding	GO:0012505//endomembrane system;GO:0005938//cell cortex	--
Unigene29584_All	1328	9721	35651	345.551	1350.66	1.9667	Up	0	0	gi|28971815|dbj|BAC65419.1|	526.2	1e-147	cathepsin B [Pandalus borealis]	gi|28971814|dbj|AB091671.1|	77.8	1e-10	Pandalus borealis PbCtB mRNA for cathepsin B, complete cds	sp|Q5R6D1|CATB_PONAB	320	3e-87	Cathepsin B OS=Pongo abelii GN=CTSB PE=2 SV=1	AF1946_2	57	7e-08	COG4870	Cysteine protease	K01363	1e-91	337	tca:663066	cathepsin B [EC:3.4.22.1]	-	GO:0016787//hydrolase activity	-	ko04142//Lysosome;ko04612//Antigen processing and presentation
Unigene29619_All	261	6977	194	1261.91	37.3968	-5.0765	Down	0	0	--	--	--	--	--	--	--	--	--	--	--	--	--	--	--	--	--	--	--	--	--	--	-	-	-	--
Unigene2976_All	1807	15	1120	0.3919	31.1841	6.3142	Up	0	0	gi|241678636|ref|XP_002412605.1|	369.4	3e-100	conserved hypothetical protein [Ixodes scapularis] >gi|215506407|gb|EEC15901.1| conserved hypothetical protein [Ixodes scapularis]	gi|472235332|gb|AC246173.5|	67.9	2e-07	Rattus norvegicus Y Chr BAC RNECO-221K04 (Amplicon Express Rat SHR-Akr (EcoR1 Digest) BAC library) complete sequence	--	--	--	--	XF0172	264	4e-70	COG4805	Uncharacterized protein conserved in bacteria	--	--	--	--	--	-	-	-	--
Unigene30062_All	1087	1719	69	74.6526	3.1937	-4.5469	Down	0	0	--	--	--	--	--	--	--	--	--	--	--	--	--	--	--	--	--	--	--	--	--	--	-	-	-	--
Unigene30080_All	794	2847	118	169.264	7.4771	-4.5007	Down	0	0	--	--	--	--	--	--	--	--	--	--	--	--	--	--	--	--	--	--	--	--	--	--	-	-	-	--
Unigene30831_All	6968	15573	7	105.503	0.0505	-11.0287	Down	0	0	gi|42558189|dbj|BAD11098.1|	1448.7	0	vitellogenin [Pandalus hypsinotus]	--	--	--	--	sp|Q6RG02|VIT_FENME	1406	0	Vitellogenin OS=Fenneropenaeus merguiensis PE=1 SV=2	--	--	--	--	--	K14462	9e-40	167	ecb:100071824	apolipoprotein B	-	-	-	ko04977//Vitamin digestion and absorption;ko04975//Fat digestion and absorption
Unigene3113_All	2143	1848	154	40.7079	3.6155	-3.493	Down	0	0	--	--	--	--	gi|194359554|gb|EU847619.1|	97.6	2e-16	Macrobrachium rosenbergii clone Mr7-88 microsatellite sequence	--	--	--	--	--	--	--	--	--	--	--	--	--	--	-	-	-	--
Unigene3120_All	10131	2295	6016	10.6937	29.8764	1.4822	Up	0	0	gi|338809146|gb|AEJ08191.1|	189.9	2e-45	hemocyanin [Exopalaemon carinicauda]	gi|64175206|gb|DQ019863.1|	303	9e-78	Macrobrachium rosenbergii clone Prk8E/1 microsatellite sequence	sp|P80888|HCY_PALVU	125	2e-27	Hemocyanin OS=Palinurus vulgaris PE=1 SV=2	--	--	--	--	--	K14972	7e-11	72.4	aga:AgaP_AGAP004734	PAX-interacting protein 1	GO:0008152//metabolic process;GO:0006810//transport	-	GO:0005576//extracellular region	--
Unigene3123_All	1119	4447	891	187.601	40.0609	-2.2274	Down	0	0	gi|338809146|gb|AEJ08191.1|	189.9	2e-46	hemocyanin [Exopalaemon carinicauda]	gi|146336986|gb|EF364557.1|	170	9e-39	Macrobrachium rosenbergii clone 77 microsatellite sequence	sp|P80888|HCY_PALVU	125	1e-28	Hemocyanin OS=Palinurus vulgaris PE=1 SV=2	--	--	--	--	--	K00505	9e-11	68.6	dpo:Dpse_GA19121	tyrosinase [EC:1.14.18.1]	GO:0008152//metabolic process;GO:0006810//transport	-	GO:0005576//extracellular region	ko04916//Melanogenesis;ko01100//Metabolic pathways;ko00740//Riboflavin metabolism;ko00350//Tyrosine metabolism
Unigene32268_All	648	6371	1152	464.121	89.4438	-2.3754	Down	0	0	gi|92429416|gb|ABE77153.1|	59.3	1e-07	intracellular fatty acid binding protein [Pacifastacus leniusculus]	gi|52421054|emb|BX842687.13|	141	5e-30	Zebrafish DNA sequence from clone DKEY-97L11 in linkage group 7, complete sequence	--	--	--	--	--	--	--	--	--	--	--	--	--	--	-	-	-	--
Unigene3248_All	554	1844	182	157.127	16.5285	-3.2489	Down	0	0	--	--	--	--	--	--	--	--	--	--	--	--	--	--	--	--	--	--	--	--	--	--	-	-	-	--
Unigene3265_All	4717	184	2149	1.8414	22.9215	3.6378	Up	0	0	gi|321475395|gb|EFX86358.1|	1010.8	0	hypothetical protein DAPPUDRAFT_313254 [Daphnia pulex]	gi|345498497|ref|XM_001603912.2|	75.8	2e-09	PREDICTED: Nasonia vitripennis aldehyde oxidase 2-like (LOC100120307), mRNA	sp|P47990|XDH_CHICK	583	2e-165	Xanthine dehydrogenase/oxidase OS=Gallus gallus GN=XDH PE=1 SV=1	RSc2096	410	1e-113	COG4631	Xanthine dehydrogenase, molybdopterin-binding subunit B	K00106	0	889	aag:AaeL_AAEL010384	xanthine dehydrogenase/oxidase [EC:1.17.1.4 1.17.3.2]	-	GO:0005488//binding	-	ko00983//Drug metabolism - other enzymes;ko01100//Metabolic pathways;ko00232//Caffeine metabolism;ko00230//Purine metabolism;ko04146//Peroxisome
Unigene3289_All	4704	457	2578	4.5861	27.5733	2.5879	Up	0	0	gi|390333640|ref|XP_003723755.1|	105.5	2e-20	PREDICTED: uncharacterized protein LOC100889404 [Strongylocentrotus purpuratus]	--	--	--	--	sp|O95236|APOL3_HUMAN	91.7	1e-17	Apolipoprotein L3 OS=Homo sapiens GN=APOL3 PE=2 SV=3	--	--	--	--	--	K01950	4e-18	95.5	spu:575432	NAD+ synthase (glutamine-hydrolysing) [EC:6.3.5.1]	GO:0050896//response to stimulus	-	-	ko00760//Nicotinate and nicotinamide metabolism;ko01100//Metabolic pathways;ko05143//African trypanosomiasis
Unigene3337_All	1688	9966	2676	278.707	79.7602	-1.805	Down	0	0	gi|186696079|gb|ACC86854.1|	123.2	4e-26	C-type lectin-like domain-containing protein PtLP [Portunus trituberculatus]	--	--	--	--	sp|Q9P126|CLC1B_HUMAN	51.6	5e-06	C-type lectin domain family 1 member B OS=Homo sapiens GN=CLEC1B PE=1 SV=2	--	--	--	--	--	K10070	4e-06	53.9	mcc:717404	C-type lectin domain family 1, member B	-	-	-	--
Unigene3341_All	8163	5079	12775	29.3716	78.7379	1.4226	Up	0	0	gi|340711723|ref|XP_003394420.1|	2789.6	0	PREDICTED: myosin heavy chain, non-muscle-like isoform 2 [Bombus terrestris]	gi|156120900|ref|NM_001102127.1|	248	4e-61	Bos taurus myosin, heavy chain 11, smooth muscle (MYH11), mRNA >gi|151554904|gb|BC148029.1| Bos taurus myosin, heavy chain 11, smooth muscle, mRNA (cDNA clone MGC:137876 IMAGE:8083616), complete cds	sp|Q99323|MYSN_DROME	2699	0	Myosin heavy chain, non-muscle OS=Drosophila melanogaster GN=zip PE=1 SV=2	ECU04g1000	838	0	COG5022	Myosin heavy chain	K10352	0	2782	ame:412092	myosin heavy chain	GO:0045200//establishment of neuroblast polarity;GO:0008258//head involution;GO:0007443//Malpighian tubule morphogenesis;GO:0007411//axon guidance;GO:0031036//myosin II filament assembly;GO:0007395//dorsal closure, spreading of leading edge cells;GO:0035317//imaginal disc-derived wing hair organization;GO:0070986//left/right axis specification;GO:0045214//sarcomere organization;GO:0046664//dorsal…	GO:0042623//ATPase activity, coupled;GO:0005524//ATP binding;GO:0003774//motor activity;GO:0032027//myosin light chain binding;GO:0003779//actin binding	GO:0016461//unconventional myosin complex;GO:0016460//myosin II complex;GO:0005886//plasma membrane;GO:0045179//apical cortex;GO:0032154//cleavage furrow;GO:0016021//integral to membrane;GO:0030018//Z disc	ko05416//Viral myocarditis;ko05414//Dilated cardiomyopathy;ko05410//Hypertrophic cardiomyopathy (HCM);ko04530//Tight junction;ko04810//Regulation of actin cytoskeleton;ko04270//Vascular smooth muscle contraction;ko05132//Salmonella infection;ko04260//Cardiac muscle contraction
Unigene3412_All	5177	6180	13097	56.352	127.282	1.1755	Up	0	0	gi|270013832|gb|EFA10280.1|	1440.2	0	hypothetical protein TcasGA2_TC012484 [Tribolium castaneum]	gi|84490518|gb|AC102918.11|	67.9	5e-07	Mus musculus chromosome 7, clone RP24-273E13, complete sequence	sp|Q00341|VIGLN_HUMAN	1352	0	Vigilin OS=Homo sapiens GN=HDLBP PE=1 SV=2	--	--	--	--	--	K13210	9e-15	84.3	xtr:394911	far upstream element-binding protein	-	-	-	--
Unigene34327_All	463	0	1093	0	118.771	16.8578	Up	0	0	--	--	--	--	--	--	--	--	--	--	--	--	--	--	--	--	--	--	--	--	--	--	-	-	-	--
Unigene346_All	3351	9722	24455	136.956	367.169	1.4227	Up	0	0	gi|7414464|emb|CAB85963.1|	1203.7	0	alpha glucosidase [Litopenaeus vannamei]	gi|7414463|emb|AJ250828.1|	87.7	3e-13	Penaeus vannamei mRNA for alpha glucosidase (glu gene)	sp|P07768|SUIS_RABIT	610	6e-174	Sucrase-isomaltase, intestinal OS=Oryctolagus cuniculus GN=SI PE=1 SV=3	alr4773	306	2e-82	COG1501	Alpha-glucosidases, family 31 of glycosyl hydrolases	K01187	0	657	gga:417691	alpha-glucosidase [EC:3.2.1.20]	-	-	-	ko04973//Carbohydrate digestion and absorption;ko01100//Metabolic pathways;ko00500//Starch and sucrose metabolism;ko00052//Galactose metabolism
Unigene3537_All	2205	2876	6718	61.5714	153.287	1.3159	Up	0	0	gi|330434688|gb|AEC22812.1|	409.8	3e-112	cathepsin B [Macrobrachium nipponense]	--	--	--	--	sp|P00787|CATB_RAT	353	1e-96	Cathepsin B OS=Rattus norvegicus GN=Ctsb PE=1 SV=2	AF1946_2	64.7	6e-10	COG4870	Cysteine protease	K01363	2e-107	390	tca:663066	cathepsin B [EC:3.4.22.1]	-	GO:0008233//peptidase activity	-	ko04142//Lysosome;ko04612//Antigen processing and presentation
Unigene3552_All	2534	485	4460	9.0351	88.5525	3.2929	Up	0	0	gi|342326199|gb|AEL23015.1|	138.3	2e-30	protein spaetzle [Cherax quadricarinatus]	--	--	--	--	sp|P48607|SPZ_DROME	60.1	2e-08	Protein spaetzle OS=Drosophila melanogaster GN=spz PE=1 SV=3	--	--	--	--	--	--	--	--	--	--	-	-	-	--
Unigene358_All	2009	2220	5205	52.1641	130.351	1.3213	Up	0	0	gi|242019216|ref|XP_002430060.1|	262.3	7e-68	conserved hypothetical protein [Pediculus humanus corporis] >gi|212515130|gb|EEB17322.1| conserved hypothetical protein [Pediculus humanus corporis]	gi|58332825|ref|NM_001011489.1|	63.9	3e-06	Xenopus (Silurana) tropicalis sulfotransferase family, cytosolic, 1C, member 4 (sult1c4), mRNA >gi|57033094|gb|BC088870.1| Xenopus tropicalis sulfotransferase family, cytosolic, 1A, phenol-preferring, member 1, mRNA (cDNA clone MGC:107975 IMAGE:6997723), complete cds	sp|Q8JG30|ST1B1_CHICK	183	1e-45	Sulfotransferase family cytosolic 1B member 1 OS=Gallus gallus GN=SULT1B1 PE=2 SV=1	--	--	--	--	--	K01016	2e-61	237	dpo:Dpse_GA14114	estrone sulfotransferase [EC:2.8.2.4]	-	-	-	ko00140//Steroid hormone biosynthesis;ko00920//Sulfur metabolism
Unigene36060_All	257	4	2229	0.7347	436.365	9.2142	Up	0	0	gi|431832960|gb|AGA17871.1|	175.3	8e-43	hemocyanin subunit 1 [Macrobrachium nipponense]	gi|431832959|gb|JX456149.1|	206	4e-50	Macrobrachium nipponense hemocyanin subunit 1 mRNA, complete cds	sp|P10787|HCYB_PANIN	149	1e-36	Hemocyanin B chain OS=Panulirus interruptus PE=1 SV=1	--	--	--	--	--	K00505	4e-14	76.6	der:Dere_GG22822	tyrosinase [EC:1.14.18.1]	-	-	-	ko04916//Melanogenesis;ko01100//Metabolic pathways;ko00740//Riboflavin metabolism;ko00350//Tyrosine metabolism
Unigene3649_All	2578	1134	3639	20.7649	71.0186	1.774	Up	0	0	gi|321466647|gb|EFX77641.1|	502.3	5e-140	hypothetical protein DAPPUDRAFT_105878 [Daphnia pulex]	--	--	--	--	sp|Q7Z3Q1|S46A3_HUMAN	85.1	7e-16	Solute carrier family 46 member 3 OS=Homo sapiens GN=SLC46A3 PE=2 SV=1	DR0472	81.3	8e-15	COG0477	Permeases of the major facilitator superfamily	K14613	1e-45	186	dwi:Dwil_GK18457	MFS transporter, PCFT/HCP family, solute carrier family 46 (folate transporter), member 1/3	-	-	-	ko04977//Vitamin digestion and absorption;ko04978//Mineral absorption
Unigene3787_All	1129	2542	6411	106.287	285.696	1.4265	Up	0	0	--	--	--	--	--	--	--	--	--	--	--	--	--	--	--	--	--	--	--	--	--	--	-	-	-	--
Unigene3842_All	672	206	2995	14.4709	224.233	3.9538	Up	0	0	gi|146432693|gb|ABQ41247.1|	165.2	2e-39	male reproductive-related serum amyloid A [Macrobrachium rosenbergii]	gi|146432690|gb|EF364553.1|	272	2e-69	Macrobrachium rosenbergii clone 1 male reproductive-related serum amyloid A mRNA, complete cds	sp|P19453|SAA3_MESAU	156	3e-38	Serum amyloid A-3 protein OS=Mesocricetus auratus GN=SAA3 PE=2 SV=1	--	--	--	--	--	--	--	--	--	--	-	-	-	--
Unigene3867_All	1912	12435	51981	307.013	1367.82	2.1555	Up	0	0	gi|443711829|gb|ELU05417.1|	613.6	1e-173	hypothetical protein CAPTEDRAFT_177589 [Capitella teleta]	gi|301769822|ref|XM_002920284.1|	117	2e-22	PREDICTED: Ailuropoda melanoleuca betaine--homocysteine S-methyltransferase 1-like (LOC100465664), mRNA	sp|Q5XGM3|BHMT1_XENLA	566	6e-161	Betaine--homocysteine S-methyltransferase 1 OS=Xenopus laevis GN=bhmt PE=2 SV=1	BS_yitJ_1	99	3e-20	COG0646	Methionine synthase I (cobalamin-dependent), methyltransferase domain	K00544	2e-173	609	nve:NEMVE_v1g236455	betaine-homocysteine S-methyltransferase [EC:2.1.1.5]	GO:0006579//amino-acid betaine catabolic process;GO:0009086//methionine biosynthetic process;GO:0032259//methylation	GO:0008898//homocysteine S-methyltransferase activity;GO:0047150//betaine-homocysteine S-methyltransferase activity;GO:0008270//zinc ion binding	GO:0005737//cytoplasm	ko00260//Glycine, serine and threonine metabolism;ko01100//Metabolic pathways;ko00270//Cysteine and methionine metabolism
Unigene3983_All	1088	329	2572	14.2747	118.936	3.0587	Up	0	0	--	--	--	--	gi|23507741|gb|AE001362.1|	61.9	6e-06	Plasmodium falciparum 3D7 chromosome 2, complete sequence	--	--	--	--	--	--	--	--	--	--	--	--	--	--	-	-	-	--
Unigene4021_All	2670	1211	4418	21.4107	83.2506	1.9591	Up	0	0	gi|350409745|ref|XP_003488831.1|	785	0	PREDICTED: long-chain-fatty-acid--CoA ligase 3-like isoform 2 [Bombus impatiens]	--	--	--	--	sp|O60488|ACSL4_HUMAN	660	0	Long-chain-fatty-acid--CoA ligase 4 OS=Homo sapiens GN=ACSL4 PE=1 SV=2	SPBP4H10.11c	342	3e-93	COG1022	Long-chain acyl-CoA synthetases (AMP-forming)	K01897	0	784	tca:662595	long-chain acyl-CoA synthetase [EC:6.2.1.3]	GO:0007411//axon guidance;GO:0010890//positive regulation of sequestering of triglyceride;GO:0035282//segmentation;GO:0007268//synaptic transmission;GO:0008152//metabolic process	GO:0004467//long-chain fatty acid-CoA ligase activity	GO:0005811//lipid particle;GO:0005783//endoplasmic reticulum	ko04920//Adipocytokine signaling pathway;ko03320//PPAR signaling pathway;ko00071//Fatty acid metabolism;ko01100//Metabolic pathways;ko04146//Peroxisome
Unigene40_All	4739	53	1495	0.5279	15.8718	4.9101	Up	0	0	gi|307197253|gb|EFN78558.1|	210.7	6e-52	Excitatory amino acid transporter 2 [Harpegnathos saltator]	--	--	--	--	sp|O35921|EAA4_RAT	174	2e-42	Excitatory amino acid transporter 4 OS=Rattus norvegicus GN=Slc1a6 PE=2 SV=1	BH3820	118	9e-26	COG1301	Na+/H+-dicarboxylate symporters	K05613	9e-44	180	spu:592280	solute carrier family 1 (glial high affinity glutamate transporter), member 2	GO:0006835//dicarboxylic acid transport;GO:0015734//taurine transport	GO:0005369//taurine:sodium symporter activity;GO:0017153//sodium:dicarboxylate symporter activity;GO:0015501//glutamate:sodium symporter activity;GO:0015183//L-aspartate transmembrane transporter activity	GO:0005886//plasma membrane	ko05014//Amyotrophic lateral sclerosis (ALS);ko04974//Protein digestion and absorption;ko04724//Glutamatergic synapse
Unigene4120_All	787	472	7766	28.3117	496.473	4.1322	Up	0	0	gi|314352047|gb|ACG60660.2|	253.4	8e-66	anti-lipopolysaccharide factor [Macrobrachium rosenbergii]	gi|224482658|gb|FJ429306.1|	1552	0	Macrobrachium rosenbergii anti-lipopolysaccharide factor mRNA, complete cds	sp|C0KJQ4|ALPS_PORTR	118	2e-26	Anti-lipopolysaccharide factor OS=Portunus trituberculatus GN=ALF PE=2 SV=2	--	--	--	--	--	--	--	--	--	--	-	-	-	--
Unigene4187_All	1883	3151	7451	78.9945	199.084	1.3336	Up	0	0	--	--	--	--	--	--	--	--	--	--	--	--	--	--	--	--	--	--	--	--	--	--	-	-	-	--
Unigene41_All	4779	322	3369	3.1807	35.468	3.4791	Up	0	0	gi|307184761|gb|EFN71075.1|	550.1	4e-154	Excitatory amino acid transporter [Camponotus floridanus]	--	--	--	--	sp|P43004|EAA2_HUMAN	424	7e-118	Excitatory amino acid transporter 2 OS=Homo sapiens GN=SLC1A2 PE=1 SV=2	VCA0088	196	2e-49	COG1301	Na+/H+-dicarboxylate symporters	K05613	1e-120	436	dre:335836	solute carrier family 1 (glial high affinity glutamate transporter), member 2	GO:0015734//taurine transport	GO:0005369//taurine:sodium symporter activity;GO:0015501//glutamate:sodium symporter activity;GO:0015183//L-aspartate transmembrane transporter activity	GO:0005886//plasma membrane	ko05014//Amyotrophic lateral sclerosis (ALS);ko04724//Glutamatergic synapse
Unigene439_All	326	254	2302	36.7803	355.272	3.2719	Up	0	0	gi|205546|gb|AAA41642.1|	52.4	7e-06	mucin, partial [Rattus norvegicus]	--	--	--	--	sp|Q05049|MUC1_XENLA	51.2	5e-07	Integumentary mucin C.1 (Fragment) OS=Xenopus laevis PE=2 SV=1	--	--	--	--	--	K10955	4e-06	50.1	xtr:100493286	intestinal mucin-2	-	-	-	ko05110//Vibrio cholerae infection;ko05146//Amoebiasis;ko04512//ECM-receptor interaction;ko04640//Hematopoietic cell lineage
Unigene4459_All	246	1047	4188	200.914	856.533	2.0919	Up	0	0	--	--	--	--	--	--	--	--	--	--	--	--	--	--	--	--	--	--	--	--	--	--	-	-	-	--
Unigene4460_All	759	4267	627	265.387	41.5622	-2.6748	Down	0	0	gi|348503343|ref|XP_003439224.1|	114.8	4e-24	PREDICTED: apolipoprotein D-like [Oreochromis niloticus]	--	--	--	--	sp|P05090|APOD_HUMAN	101	2e-21	Apolipoprotein D OS=Homo sapiens GN=APOD PE=1 SV=1	VCA0443	72.8	6e-13	COG3040	Bacterial lipocalin	--	--	--	--	--	GO:0044763;GO:0048523//negative regulation of cellular process	-	-	--
Unigene45376_All	223	1992	0	421.68	0	-18.6858	Down	0	0	gi|60602996|gb|AAX27955.1|	55.5	9e-07	unknown [Schistosoma japonicum]	gi|311894|emb|X69121.1|	69.9	5e-09	P.falciparum Pfgrp mRNA for heat shock protein	--	--	--	--	--	--	--	--	--	--	--	--	--	--	-	-	-	--
Unigene4574_All	664	1970	4876	140.054	369.461	1.3994	Up	0	0	gi|321472985|gb|EFX83953.1|	73.2	1e-11	hypothetical protein DAPPUDRAFT_223037 [Daphnia pulex]	--	--	--	--	--	--	--	--	--	--	--	--	--	--	--	--	--	--	-	-	-	--
Unigene4587_All	1417	6769	15389	225.504	546.403	1.2768	Up	0	0	gi|378828692|gb|AFC60660.1|	614.4	4e-174	chitinase [Pandalopsis japonica]	gi|61657095|emb|BX936381.11|	85.7	5e-13	Zebrafish DNA sequence from clone CH211-152H14 in linkage group 17, complete sequence	sp|Q91XA9|CHIA_MOUSE	280	6e-75	Acidic mammalian chitinase OS=Mus musculus GN=Chia PE=1 SV=2	BH0916_1	131	3e-30	COG3325	Chitinase	K01183	4e-92	339	nvi:100122559	chitinase [EC:3.2.1.14]	-	-	-	ko00520//Amino sugar and nucleotide sugar metabolism
Unigene4592_All	1259	36794	5729	1379.59	228.942	-2.5912	Down	0	0	gi|321453462|gb|EFX64695.1|	266.9	1e-69	hypothetical protein DAPPUDRAFT_93775 [Daphnia pulex]	--	--	--	--	sp|P00730|CBPA1_BOVIN	240	4e-63	Carboxypeptidase A1 OS=Bos taurus GN=CPA1 PE=1 SV=3	YHR132c	150	4e-36	COG2866	Predicted carboxypeptidase	K08779	6e-65	248	xla:495367	carboxypeptidase A1 [EC:3.4.17.1]	-	GO:0008238//exopeptidase activity	-	ko04972//Pancreatic secretion;ko04974//Protein digestion and absorption
Unigene4666_All	929	2895	13472	147.106	729.607	2.3103	Up	0	0	--	--	--	--	gi|198446857|emb|CU694952.6|	63.9	1e-06	Zebrafish DNA sequence from clone CH1073-288H17 in linkage group 16, complete sequence	--	--	--	--	--	--	--	--	--	--	--	--	--	--	-	-	-	--
Unigene47703_All	957	1562	6986	77.0492	367.273	2.253	Up	0	0	gi|378828694|gb|AFC60661.1|	490.3	5e-137	chitinase [Pandalopsis japonica]	gi|165879741|gb|EU381118.1|	77.8	9e-11	Litopenaeus vannamei chitinase precursor, mRNA, complete cds	sp|Q9BZP6|CHIA_HUMAN	286	5e-77	Acidic mammalian chitinase OS=Homo sapiens GN=CHIA PE=1 SV=1	lin0153_1	141	2e-33	COG3325	Chitinase	K01183	5e-88	324	nvi:100122559	chitinase [EC:3.2.1.14]	GO:0008152//metabolic process	GO:0016798//hydrolase activity, acting on glycosyl bonds	-	ko00520//Amino sugar and nucleotide sugar metabolism
Unigene6368_All	2722	6860	13806	118.969	255.183	1.1009	Up	0	0	gi|328899290|gb|AEB54634.1|	329.7	5e-88	receptor accessory protein 5 [Procambarus clarkii]	gi|393716349|gb|JQ349147.1|	454	1e-123	Macrobrachium rosenbergii lectin 1 (Lec1) mRNA, complete cds	sp|Q29RM3|REEP5_BOVIN	222	4e-57	Receptor expression-enhancing protein 5 OS=Bos taurus GN=REEP5 PE=2 SV=1	YPR028w	106	2e-22	COG5052	Protein involved in membrane traffic	K15601	9e-19	96.7	cfa:474695	lysine-specific demethylase 3 [EC:1.14.11.-]	-	-	GO:0016020//membrane	--
Unigene6413_All	4140	627	5297	7.1493	64.3728	3.1706	Up	0	0	gi|340722250|ref|XP_003399521.1|	214.2	5e-53	PREDICTED: vesicle transport protein SFT2A-like [Bombus terrestris] >gi|350396242|ref|XP_003484490.1| PREDICTED: vesicle transport protein SFT2A-like [Bombus impatiens]	gi|82568857|gb|AC158942.7|	85.7	2e-12	Mus musculus chromosome 5, clone RP23-240A11, complete sequence	sp|Q5U3Y5|SFT2A_RAT	193	3e-48	Vesicle transport protein SFT2A OS=Rattus norvegicus GN=Sft2d1 PE=2 SV=1	YBL102w	56.2	4e-07	COG5102	Membrane protein involved in ER to Golgi transport	--	--	--	--	--	GO:0016192//vesicle-mediated transport	-	GO:0016021//integral to membrane	--
Unigene6452_All	4206	186	2022	2.0876	24.1871	3.5343	Up	0	0	gi|321461751|gb|EFX72780.1|	574.3	1e-161	hypothetical protein DAPPUDRAFT_11662 [Daphnia pulex]	gi|8050558|gb|AF208521.1|AF208521	89.7	1e-13	Diploptera punctata high-affinity Na+-dependent glutamate transporter (EAAT1) mRNA, complete cds	sp|P51906|EAA3_MOUSE	465	4e-130	Excitatory amino acid transporter 3 OS=Mus musculus GN=Slc1a1 PE=1 SV=2	aq_1330	238	7e-62	COG1301	Na+/H+-dicarboxylate symporters	K05612	2e-129	465	mmu:20510	solute carrier family 1 (neuronal/epithelial high affinity glutamate transporter), member 1	-	-	-	ko04974//Protein digestion and absorption;ko04724//Glutamatergic synapse
Unigene6604_All	1168	14829	6303	599.332	271.505	-1.1424	Down	0	0	gi|92429416|gb|ABE77153.1|	69.7	3e-10	intracellular fatty acid binding protein [Pacifastacus leniusculus]	gi|61657095|emb|BX936381.11|	73.8	2e-09	Zebrafish DNA sequence from clone CH211-152H14 in linkage group 17, complete sequence	--	--	--	--	--	--	--	--	--	--	--	--	--	--	-	-	-	--
Unigene6648_All	998	3380	11092	159.877	559.181	1.8064	Up	0	0	gi|387165442|gb|AFJ59945.1|	92.4	3e-17	C-type lectin 1 [Marsupenaeus japonicus]	--	--	--	--	--	--	--	--	--	--	--	--	--	--	--	--	--	--	-	-	-	--
Unigene6782_All	2798	24705	8625	416.808	155.09	-1.4263	Down	0	0	gi|321474322|gb|EFX85287.1|	280	4e-73	hypothetical protein DAPPUDRAFT_237802 [Daphnia pulex]	--	--	--	--	sp|Q09225|NRF6_CAEEL	206	2e-52	Nose resistant to fluoxetine protein 6 OS=Caenorhabditis elegans GN=nrf-6 PE=1 SV=3	Rv0111	53.9	1e-06	COG1835	Predicted acyltransferases	K00680	3e-69	264	dme:Dmel_CG33337	[EC:2.3.1.-]	-	-	-	ko00564//Glycerophospholipid metabolism;ko00350//Tyrosine metabolism
Unigene6799_All	3742	842	3903	10.622	52.4768	2.3046	Up	0	0	gi|345496176|ref|XP_001603604.2|	156.8	8e-36	PREDICTED: ubiquitin carboxyl-terminal hydrolase 8-like [Nasonia vitripennis]	--	--	--	--	sp|Q80U87|UBP8_MOUSE	142	6e-33	Ubiquitin carboxyl-terminal hydrolase 8 OS=Mus musculus GN=Usp8 PE=1 SV=2	SPBC18H10.08c	94	2e-18	COG5533	Ubiquitin C-terminal hydrolase	K11839	2e-36	155	aag:AaeL_AAEL012219	ubiquitin carboxyl-terminal hydrolase 8 [EC:3.1.2.15]	GO:0009967//positive regulation of signal transduction;GO:0044267//cellular protein metabolic process;GO:0007166//cell surface receptor signaling pathway	GO:0008234//cysteine-type peptidase activity	-	ko04144//Endocytosis
Unigene6816_All	725	1591	4391	103.593	304.718	1.5565	Up	0	0	--	--	--	--	--	--	--	--	--	--	--	--	--	--	--	--	--	--	--	--	--	--	-	-	-	--
Unigene7037_All	1598	38256	13141	1130.11	413.737	-1.4497	Down	0	0	gi|295291556|gb|ADF87491.1|	217.6	1e-54	ferritin 2 [Eriocheir sinensis]	--	--	--	--	sp|P41822|FRI_AEDAE	108	3e-23	Ferritin subunit OS=Aedes aegypti GN=FERH PE=1 SV=2	SA1709	51.2	5e-06	COG1528	Ferritin-like protein	K00522	2e-25	117	nvi:100116376	ferritin heavy chain [EC:1.16.3.1]	-	-	-	ko04978//Mineral absorption;ko00860//Porphyrin and chlorophyll metabolism
Unigene7098_All	1402	2323	29212	78.2168	1048.3	3.7444	Up	0	0	gi|108882100|gb|EAT46325.1|	69.7	4e-10	AAEL002467-PA [Aedes aegypti]	--	--	--	--	sp|O76217|PE1_ANOGA	50.8	7e-06	Peritrophin-1 OS=Anopheles gambiae GN=Aper1 PE=2 SV=2	--	--	--	--	--	K01183	7e-08	59.3	dse:Dsec_GM26719	chitinase [EC:3.2.1.14]	-	-	-	ko00520//Amino sugar and nucleotide sugar metabolism
Unigene7158_All	2159	750	4727	16.3986	110.155	2.7479	Up	0	0	gi|432884749|ref|XP_004074569.1|	539.6	2e-151	PREDICTED: beta-hexosaminidase subunit beta-like [Oryzias latipes]	gi|260813662|ref|XM_002601490.1|	63.9	3e-06	Branchiostoma floridae hypothetical protein, mRNA	sp|Q0V8R6|HEXA_BOVIN	509	9e-144	Beta-hexosaminidase subunit alpha OS=Bos taurus GN=HEXA PE=2 SV=1	CC0447	147	6e-35	COG3525	N-acetyl-beta-hexosaminidase	K12373	2e-151	536	cin:100178428	hexosaminidase [EC:3.2.1.52]	-	GO:0016798//hydrolase activity, acting on glycosyl bonds	-	ko04142//Lysosome;ko00520//Amino sugar and nucleotide sugar metabolism;ko00511//Other glycan degradation;ko00603//Glycosphingolipid biosynthesis - globo series;ko01100//Metabolic pathways;ko00531//Glycosaminoglycan degradation;ko00604//Glycosphingolipid biosynthesis - ganglio series
Unigene71_All	7910	5885	1	35.1212	0.0064	-12.422	Down	0	0	gi|42558189|dbj|BAD11098.1|	1643.6	0	vitellogenin [Pandalus hypsinotus]	--	--	--	--	sp|Q6RG02|VIT_FENME	1406	0	Vitellogenin OS=Fenneropenaeus merguiensis PE=1 SV=2	--	--	--	--	--	K14462	7e-31	138	rno:54225	apolipoprotein B	-	-	-	ko04977//Vitamin digestion and absorption;ko04975//Fat digestion and absorption
Unigene7401_All	1229	1809	4820	69.4841	197.319	1.5058	Up	0	0	gi|75022291|sp|Q9GV46.1|LUCB_OPLGR	216.5	2e-54	RecName: Full=Oplophorus-luciferin 2-monooxygenase non-catalytic subunit; Flags: Precursor >gi|10336557|dbj|BAB13775.1| oxygenase [Oplophorus gracilirostris]	--	--	--	--	sp|Q9GV46|LUCB_OPLGR	216	8e-56	Oplophorus-luciferin 2-monooxygenase non-catalytic subunit OS=Oplophorus gracilirostris PE=1 SV=1	--	--	--	--	--	K13023	2e-13	77.4	aml:100481190	carboxypeptidase N regulatory subunit	GO:0048513//organ development;GO:0044767	-	-	--
Unigene7690_All	1272	67	2065	2.4865	81.6781	5.0378	Up	0	0	gi|193615603|ref|XP_001951239.1|	249.6	2e-64	PREDICTED: hypothetical protein LOC100159027 [Acyrthosiphon pisum]	--	--	--	--	--	--	--	--	--	--	--	--	--	--	--	--	--	--	-	-	-	--
Unigene7691_All	894	469	14995	24.7648	843.882	5.0907	Up	0	0	--	--	--	--	--	--	--	--	--	--	--	--	--	--	--	--	--	--	--	--	--	--	-	-	-	--
Unigene7818_All	1114	5697	11719	241.413	529.271	1.1325	Up	0	0	gi|334359125|pdb|3AV2|A	265	5e-69	Chain A, The Human Nucleosome Structure Containing The Histone Variant H3.3 >gi|334359129|pdb|3AV2|E Chain E, The Human Nucleosome Structure Containing The Histone Variant H3.3	gi|342326259|gb|JF284499.1|	408	1e-110	Cherax quadricarinatus clone V1-535 histone H3.3 mRNA, partial cds	sp|Q6P823|H33_XENTR	265	2e-70	Histone H3.3 OS=Xenopus tropicalis GN=TGas113e22.1 PE=1 SV=3	SPBC1105.11c	248	1e-65	COG2036	Histones H3 and H4	K11253	6e-70	265	gga:100859629	histone H3	GO:0008340//determination of adult lifespan;GO:0008360//regulation of cell shape;GO:0001649//osteoblast differentiation;GO:0006974//response to DNA damage stimulus;GO:0007155//cell adhesion;GO:0040010//positive regulation of growth rate;GO:0007420//brain development;GO:0009792//embryo development ending in birth or egg hatching;GO:0007596//blood coagulation;GO:0002119//nematode larval development…	GO:0046982//protein heterodimerization activity;GO:0003677//DNA binding	GO:0005654//nucleoplasm;GO:0005700//polytene chromosome;GO:0005576//extracellular region;GO:0000786//nucleosome;GO:0001740//Barr body	ko05322//Systemic lupus erythematosus;ko05202//Transcriptional misregulation in cancer;ko05034//Alcoholism
Unigene7823_All	2117	12813	24800	285.712	589.391	1.0447	Up	0	0	gi|378828696|gb|AFC60662.1|	841.3	0	chitinase [Pandalopsis japonica]	gi|237847764|gb|FJ888480.1|	105	9e-19	Litopenaeus vannamei chitinase 4 precursor, mRNA, complete cds	sp|Q95M17|CHIA_BOVIN	298	3e-80	Acidic mammalian chitinase OS=Bos taurus GN=CHIA PE=1 SV=1	BH0916_1	160	1e-38	COG3325	Chitinase	K01183	3e-89	330	aga:AgaP_AGAP006414	chitinase [EC:3.2.1.14]	-	GO:0003824//catalytic activity	-	ko00520//Amino sugar and nucleotide sugar metabolism
Unigene7825_All	1389	7391	40503	251.189	1467.09	2.5461	Up	0	0	gi|393716354|gb|AFN20599.1|	758.1	0	lectin 3 [Macrobrachium rosenbergii]	gi|393716353|gb|JQ349149.1|	2625	0	Macrobrachium rosenbergii lectin 3 (Lec3) mRNA, complete cds	sp|Q6QLQ4|CLC7A_MOUSE	74.3	6e-13	C-type lectin domain family 7 member A OS=Mus musculus GN=Clec7a PE=1 SV=3	--	--	--	--	--	K06560	2e-14	81.3	nve:NEMVE_v1g238062	mannose receptor, C type	-	-	-	ko05152//Tuberculosis;ko04145//Phagosome
Unigene8471_All	1257	1188	2	44.6149	0.0801	-9.1215	Down	0	0	gi|444706558|gb|ELW47895.1|	62.4	5e-08	hypothetical protein TREES_T100002010 [Tupaia chinensis]	gi|390473933|ref|XM_003734647.1|	63.9	2e-06	PREDICTED: Callithrix jacchus uncharacterized LOC100895671 (LOC100895671), mRNA	sp|Q7M732|RTL1_MOUSE	64.3	5e-10	Retrotransposon-like protein 1 OS=Mus musculus GN=Rtl1 PE=2 SV=1	--	--	--	--	--	K11306	1e-09	64.7	cfa:479254	histone acetyltransferase MYST4 [EC:2.3.1.48]	GO:0007275//multicellular organismal development	GO:0005509//calcium ion binding	GO:0016021//integral to membrane	--
Unigene894_All	1943	234	3033	5.6851	78.5366	3.7881	Up	0	0	gi|390353051|ref|XP_783871.3|	55.8	9e-06	PREDICTED: uncharacterized protein LOC578620 [Strongylocentrotus purpuratus]	gi|390353050|ref|XM_778778.3|	73.8	3e-09	PREDICTED: Strongylocentrotus purpuratus uncharacterized LOC578620 (LOC578620), mRNA	sp|Q09624|PKD1_CAEEL	64.7	7e-10	Location of vulva defective 1 OS=Caenorhabditis elegans GN=lov-1 PE=1 SV=4	YKR013w	56.6	2e-07	COG2340	Uncharacterized protein with SCP/PR1 domains	K06265	1e-08	62.8	nvi:100116437	dystroglycan 1	-	-	-	ko05110//Vibrio cholerae infection;ko05146//Amoebiasis;ko05416//Viral myocarditis;ko05414//Dilated cardiomyopathy;ko05410//Hypertrophic cardiomyopathy (HCM);ko05412//Arrhythmogenic right ventricular cardiomyopathy (ARVC);ko04512//ECM-receptor interaction;ko04614//Renin-angiotensin system
Unigene902_All	949	2305	16666	114.658	883.564	2.946	Up	0	0	gi|321463312|gb|EFX74329.1|	154.1	9e-36	hypothetical protein DAPPUDRAFT_215063 [Daphnia pulex]	--	--	--	--	sp|A8WHP3|SC5A9_DANRE	105	1e-22	Sodium/glucose cotransporter 4 OS=Danio rerio GN=slc5a9 PE=2 SV=1	--	--	--	--	--	K14389	5e-22	105	dre:564815	solute carrier family 5 (sodium/glucose cotransporter), member 9	-	-	-	--
Unigene9615_All	3851	2812	6240	34.4699	81.5237	1.2419	Up	0	0	--	--	--	--	gi|222446304|emb|CU570695.21|	63.9	5e-06	Zebrafish DNA sequence from clone CH73-75I17 in linkage group 2, complete sequence	--	--	--	--	--	--	--	--	--	--	--	--	--	--	-	-	-	--
Unigene9644_All	5497	6045	2282	51.9122	20.8864	-1.3135	Down	0	0	gi|321478571|gb|EFX89528.1|	642.1	0	hypothetical protein DAPPUDRAFT_220651 [Daphnia pulex]	gi|21619173|gb|BC032670.1|	69.9	1e-07	Homo sapiens protein-L-isoaspartate (D-aspartate) O-methyltransferase domain containing 1, mRNA (cDNA clone MGC:45385 IMAGE:5539318), complete cds	sp|Q865F1|MTP_PIG	342	4e-93	Microsomal triglyceride transfer protein large subunit OS=Sus scrofa GN=MTTP PE=2 SV=1	--	--	--	--	--	K14463	8e-169	596	phu:Phum_PHUM189990	microsomal triglyceride transfer protein large subunit	-	-	-	ko04975//Fat digestion and absorption
Unigene9660_All	4131	297	1962	3.3939	23.8955	2.8157	Up	0	0	gi|301624954|ref|XP_002941760.1|	62.4	2e-07	PREDICTED: interferon-induced very large GTPase 1-like [Xenopus (Silurana) tropicalis]	--	--	--	--	sp|Q80SU7|GVIN1_MOUSE	400	1e-110	Interferon-induced very large GTPase 1 OS=Mus musculus GN=Gvin1 PE=1 SV=1	--	--	--	--	--	--	--	--	--	--	-	-	-	--
Unigene9776_All	1952	677	5374	16.3722	138.513	3.0807	Up	0	0	gi|62240463|gb|AAX77407.1|	234.2	2e-59	caspase [Fenneropenaeus merguiensis]	--	--	--	--	sp|O02002|CASP1_DROME	178	3e-44	Caspase-1 OS=Drosophila melanogaster GN=Dcp-1 PE=1 SV=1	--	--	--	--	--	K04489	2e-44	181	dgr:Dgri_GH21208	caspase invertebrate, apoptosis-related cysteine protease [EC:3.4.22.-]	GO:0000184//nuclear-transcribed mRNA catabolic process, nonsense-mediated decay;GO:2000637//positive regulation of gene silencing by miRNA;GO:1900074//negative regulation of neuromuscular synaptic transmission;GO:0045476//nurse cell apoptotic process;GO:0030036//actin cytoskeleton organization;GO:0010603//regulation of cytoplasmic mRNA processing body assembly;GO:0035071//salivary gland cell auto…	GO:0004197//cysteine-type endopeptidase activity;GO:0050072//m7G(5')pppN diphosphatase activity;GO:0005515//protein binding	GO:0045169//fusome;GO:0043186//P granule;GO:0000932//cytoplasmic mRNA processing body	--
Unigene9818_All	3777	341	7076	4.2619	94.257	4.467	Up	0	0	gi|126297980|ref|XP_001371908.1|	1161	0	PREDICTED: sarcosine dehydrogenase, mitochondrial [Monodelphis domestica]	gi|348574823|ref|XM_003473142.1|	93.7	6e-15	PREDICTED: Cavia porcellus sarcosine dehydrogenase (Sardh), mRNA	sp|Q9UL12|SARDH_HUMAN	1145	0	Sarcosine dehydrogenase, mitochondrial OS=Homo sapiens GN=SARDH PE=1 SV=1	mll5369_2	300	2e-80	COG0404	Glycine cleavage system T protein (aminomethyltransferase)	K00314	0	1160	mdo:100018850	sarcosine dehydrogenase [EC:1.5.8.3]	GO:0044710	GO:0008480//sarcosine dehydrogenase activity	GO:0005759//mitochondrial matrix	ko00260//Glycine, serine and threonine metabolism;ko01100//Metabolic pathways
Unigene981_All	1028	4991	16548	229.189	809.888	1.8212	Up	0	0	gi|326579693|gb|ADZ96218.1|	109.4	3e-22	JHE-like carboxylesterase 2 [Pandalopsis japonica]	--	--	--	--	sp|B2D0J5|EST6_APIME	52.8	1e-06	Venom carboxylesterase-6 OS=Apis mellifera PE=2 SV=1	--	--	--	--	--	K12298	7e-06	52	xtr:100144991	bile salt-stimulated lipase [EC:3.1.1.3 3.1.1.13]	-	-	-	ko04972//Pancreatic secretion;ko00100//Steroid biosynthesis;ko00983//Drug metabolism - other enzymes;ko04975//Fat digestion and absorption;ko01100//Metabolic pathways;ko00561//Glycerolipid metabolism
Unigene9936_All	1305	73	1767	2.6407	68.1238	4.6892	Up	0	0	--	--	--	--	gi|403268456|ref|XM_003926242.1|	61.9	7e-06	PREDICTED: Saimiri boliviensis boliviensis zinc finger, DHHC-type containing 3, transcript variant 2 (ZDHHC3), mRNA	--	--	--	--	--	--	--	--	--	--	--	--	--	--	-	-	-	--
CL4172.Contig3_All	3019	661	2640	10.3356	43.996	2.0898	Up	2e-306	2.65e-304	gi|283854611|gb|ADB44901.1|	106.3	1e-20	DEAD(Asp-Glu-Ala-Asp) box polypeptide 39 [Macrobrachium nipponense]	gi|348552097|ref|XM_003461817.1|	396	1e-106	PREDICTED: Cavia porcellus DEAD (Asp-Glu-Ala-Asp) box polypeptide 39 (Ddx39), mRNA	sp|Q3T147|DX39B_BOVIN	418	3e-116	Spliceosome RNA helicase DDX39B OS=Bos taurus GN=DDX39B PE=2 SV=1	SPAC17G6.14c	337	9e-92	COG0513	Superfamily II DNA and RNA helicases	K12812	7e-116	419	aml:100466125	ATP-dependent RNA helicase UAP56/SUB2 [EC:3.6.4.13]	GO:0046784//intronless viral mRNA export from host nucleus;GO:0000245//spliceosomal complex assembly;GO:0010501//RNA secondary structure unwinding	GO:0043008//ATP-dependent protein binding;GO:0017070//U6 snRNA binding;GO:0004004//ATP-dependent RNA helicase activity;GO:0005524//ATP binding;GO:0030621//U4 snRNA binding	GO:0016607//nuclear speck;GO:0005737//cytoplasm;GO:0005681//spliceosomal complex;GO:0005688//U6 snRNP;GO:0000346//transcription export complex;GO:0005687//U4 snRNP	ko05164//Influenza A;ko03013//RNA transport;ko03015//mRNA surveillance pathway;ko03040//Spliceosome
Unigene11051_All	933	3140	770	158.872	41.5223	-1.9359	Down	6e-305	7.9e-303	--	--	--	--	--	--	--	--	--	--	--	--	--	--	--	--	--	--	--	--	--	--	-	-	-	--
CL1939.Contig4_All	1556	1956	250	59.3414	8.0836	-2.876	Down	1.4e-304	1.84e-302	gi|61744051|gb|AAX55641.1|	224.9	9e-57	ferritin [Litopenaeus vannamei]	gi|87163001|gb|AC107828.16|	77.8	1e-10	Mus musculus chromosome 18, clone RP23-213N4, complete sequence	sp|Q26061|FRI_PACLE	199	1e-50	Ferritin OS=Pacifastacus leniusculus PE=1 SV=1	ECU06g1380	74.3	5e-13	COG1528	Ferritin-like protein	K00522	1e-48	194	nve:NEMVE_v1g235103	ferritin heavy chain [EC:1.16.3.1]	-	-	-	ko04978//Mineral absorption;ko00860//Porphyrin and chlorophyll metabolism
Unigene22593_All	2875	650	2603	10.6727	45.5522	2.0936	Up	1.09e-302	1.43e-300	gi|24641333|ref|NP_727538.1|	267.3	3e-69	rhomboid-4 [Drosophila melanogaster] >gi|12744732|gb|AAK06754.1|AF318285_1 rhomboid-4 [Drosophila melanogaster] >gi|10728187|gb|AAF48067.2| rhomboid-4 [Drosophila melanogaster] >gi|16769868|gb|AAL29153.1| SD06923p [Drosophila melanogaster]	--	--	--	--	sp|P58872|RHBL3_HUMAN	186	2e-46	Rhomboid-related protein 3 OS=Homo sapiens GN=RHBDL3 PE=2 SV=1	Rv0110	64.7	9e-10	COG0705	Uncharacterized membrane protein (homolog of Drosophila rhomboid)	K02857	5e-68	260	ame:412319	rhomboid-related protein 1/2/3 [EC:3.4.21.105]	-	GO:0008236//serine-type peptidase activity	GO:0016020//membrane	ko04320//Dorso-ventral axis formation
CL3369.Contig5_All	4988	417	2140	3.9465	21.5854	2.4514	Up	1.69e-302	2.21e-300	gi|321464650|gb|EFX75656.1|	516.2	7e-144	hypothetical protein DAPPUDRAFT_226211 [Daphnia pulex]	--	--	--	--	sp|Q924Y0|BODG_MOUSE	179	6e-44	Gamma-butyrobetaine dioxygenase OS=Mus musculus GN=Bbox1 PE=2 SV=1	mll1440	166	5e-40	COG2175	Probable taurine catabolism dioxygenase	K00471	3e-70	268	isc:IscW_ISCW012479	gamma-butyrobetaine dioxygenase [EC:1.14.11.1]	GO:0044710	GO:0016491//oxidoreductase activity	-	ko00310//Lysine degradation
Unigene9630_All	2137	362	2021	7.9966	47.5811	2.5729	Up	3.5e-302	4.57e-300	gi|383865002|ref|XP_003707966.1|	69.7	7e-10	PREDICTED: vanin-like protein 1-like [Megachile rotundata]	--	--	--	--	--	--	--	--	--	--	--	--	--	--	--	--	--	--	-	-	-	--
CL3070.Contig2_All	727	186	1603	12.0775	110.936	3.1993	Up	2.05e-301	2.67e-299	gi|328899526|gb|AEB54639.1|	318.2	2e-85	ribosomal protein L13 [Procambarus clarkii]	gi|83306503|emb|CT032477.1|	61.9	4e-06	Platynereis dumerilii EST IB0AAA37CE08EM1	sp|Q90Z10|RL13_DANRE	237	2e-62	60S ribosomal protein L13 OS=Danio rerio GN=rpl13 PE=2 SV=3	SPAC664.05	194	1e-49	COG4352	Ribosomal protein L13E	K02873	1e-64	246	bmy:Bm1_47775	large subunit ribosomal protein L13e	GO:0051726//regulation of cell cycle	-	GO:0005840//ribosome	ko03010//Ribosome
CL1589.Contig1_All	5215	2010	4814	18.1945	46.4434	1.352	Up	2.09e-300	2.72e-298	gi|345489376|ref|XP_001604021.2|	1740.7	0	PREDICTED: multidrug resistance-associated protein 1-like isoform 1 [Nasonia vitripennis]	gi|169313572|gb|EU487192.1|	115	2e-21	Cyphoma gibbosum ATP-binding cassette sub-family C member 1 mRNA, partial cds	sp|P33527|MRP1_HUMAN	1505	0	Multidrug resistance-associated protein 1 OS=Homo sapiens GN=ABCC1 PE=1 SV=3	YDR135c	1020	0	COG1132	ABC-type multidrug transport system, ATPase and permease components	K05667	0	1509	xtr:100135090	ATP-binding cassette, subfamily C (CFTR/MRP), member 3	GO:0006941//striated muscle contraction;GO:0007527//adult somatic muscle development;GO:0007517//muscle organ development;GO:0050821//protein stabilization;GO:0045214//sarcomere organization;GO:0060361//flight;GO:0007427//epithelial cell migration, open tracheal system;GO:0031427//response to methotrexate;GO:0030241//skeletal muscle myosin thick filament assembly;GO:0007298//border follicle cell …	GO:0030898//actin-dependent ATPase activity;GO:0000146//microfilament motor activity;GO:0008307//structural constituent of muscle;GO:0008559//xenobiotic-transporting ATPase activity;GO:0042803//protein homodimerization activity	GO:0005863//striated muscle myosin thick filament;GO:0031672//A band;GO:0005703//polytene chromosome puff	ko04977//Vitamin digestion and absorption;ko04976//Bile secretion;ko02010//ABC transporters
CL1048.Contig1_All	301	129	1439	20.2312	240.529	3.5716	Up	5.31e-299	6.9e-297	--	--	--	--	--	--	--	--	--	--	--	--	--	--	--	--	--	--	--	--	--	--	-	-	-	--
CL198.Contig3_All	11109	507	2307	2.1544	10.4483	2.2779	Up	1.77e-298	2.29e-296	gi|383861442|ref|XP_003706195.1|	473.4	1e-130	PREDICTED: uncharacterized protein LOC100876997 [Megachile rotundata]	--	--	--	--	--	--	--	--	--	--	--	--	--	--	--	--	--	--	-	-	-	--
CL2189.Contig1_All	6670	243	1727	1.7198	13.0268	2.9212	Up	1.37e-296	1.77e-294	gi|242022544|ref|XP_002431700.1|	614.4	2e-173	myosin light chain kinase, putative [Pediculus humanus corporis] >gi|212517008|gb|EEB18962.1| myosin light chain kinase, putative [Pediculus humanus corporis]	gi|470605628|ref|XM_004313883.1|	71.9	4e-08	PREDICTED: Tursiops truncatus SKI/DACH domain containing 1 (SKIDA1), mRNA	sp|P11799|MYLK_CHICK	495	6e-139	Myosin light chain kinase, smooth muscle OS=Gallus gallus PE=1 SV=2	SPAC14C4.03	137	2e-31	COG0515	Serine/threonine protein kinase	K00907	1e-164	582	der:Dere_GG22319	myosin-light-chain kinase [EC:2.7.11.18]	GO:0016310//phosphorylation	GO:0004683//calmodulin-dependent protein kinase activity;GO:0004687//myosin light chain kinase activity	GO:0005875//microtubule associated complex	ko04810//Regulation of actin cytoskeleton;ko04510//Focal adhesion;ko04270//Vascular smooth muscle contraction;ko04971//Gastric acid secretion;ko04020//Calcium signaling pathway
CL1469.Contig3_All	2264	872	2976	18.1819	66.1347	1.8629	Up	2.64e-296	3.41e-294	gi|330371799|gb|AEC12820.1|	614.4	8e-174	lactate dehydrogenase [Litopenaeus vannamei] >gi|385211790|gb|AFI47929.1| L-lactate dehydrogenase isoform 1 [Litopenaeus vannamei]	gi|330371798|gb|HQ433260.1|	345	6e-91	Litopenaeus vannamei tissue-type gills lactate dehydrogenase mRNA, complete cds	sp|Q95028|LDH_DROME	470	7e-132	L-lactate dehydrogenase OS=Drosophila melanogaster GN=ImpL3 PE=2 SV=1	CAC0267	263	7e-70	COG0039	Malate/lactate dehydrogenases	K00016	4e-132	473	cqu:CpipJ_CPIJ014454	L-lactate dehydrogenase [EC:1.1.1.27]	GO:0044262//cellular carbohydrate metabolic process;GO:0006096//glycolysis;GO:0055114//oxidation-reduction process	GO:0004459//L-lactate dehydrogenase activity;GO:0000166//nucleotide binding	GO:0005737//cytoplasm	ko00010//Glycolysis / Gluconeogenesis;ko00620//Pyruvate metabolism;ko01100//Metabolic pathways;ko00640//Propanoate metabolism;ko00270//Cysteine and methionine metabolism
CL728.Contig3_All	3648	49	1170	0.6341	16.1363	4.6695	Up	1.95e-295	2.51e-293	gi|395503921|ref|XP_003756310.1|	147.1	6e-33	PREDICTED: acyl-coenzyme A thioesterase 2, mitochondrial-like [Sarcophilus harrisii]	--	--	--	--	sp|Q86TX2|ACOT1_HUMAN	141	9e-33	Acyl-coenzyme A thioesterase 1 OS=Homo sapiens GN=ACOT1 PE=1 SV=1	--	--	--	--	--	K01068	7e-33	144	bta:511033	palmitoyl-CoA hydrolase [EC:3.1.2.2]	GO:0006637//acyl-CoA metabolic process;GO:0000038//very long-chain fatty acid metabolic process;GO:0001676//long-chain fatty acid metabolic process	GO:0047617//acyl-CoA hydrolase activity	GO:0005829//cytosol;GO:0005739//mitochondrion	ko01040//Biosynthesis of unsaturated fatty acids;ko00062//Fatty acid elongation
CL514.Contig1_All	1212	735	2726	28.6275	113.161	1.9829	Up	2.96e-295	3.79e-293	--	--	--	--	gi|162957190|gb|EU170358.1|	63.9	2e-06	Palinurus elephas microsatellite A28 sequence	--	--	--	--	--	--	--	--	--	--	--	--	--	--	-	-	-	--
CL6105.Contig1_All	3806	685	2632	8.4961	34.7928	2.0339	Up	8.42e-295	1.08e-292	gi|291223447|ref|XP_002731721.1|	35	9e-47	PREDICTED: zinc finger protein-like [Saccoglossus kowalevskii]	--	--	--	--	--	--	--	--	--	--	--	--	--	--	--	--	--	--	-	-	-	--
Unigene7290_All	1396	483	2239	16.3328	80.694	2.3047	Up	6.56e-294	8.38e-292	--	--	--	--	--	--	--	--	--	--	--	--	--	--	--	--	--	--	--	--	--	--	-	-	-	--
CL3039.Contig2_All	699	1697	4303	114.605	309.718	1.4343	Up	7.03e-294	8.97e-292	gi|393716356|gb|AFN20600.1|	75.5	2e-12	lectin 4 [Macrobrachium rosenbergii]	--	--	--	--	sp|Q61830|MRC1_MOUSE	50.8	3e-06	Macrophage mannose receptor 1 OS=Mus musculus GN=Mrc1 PE=1 SV=2	--	--	--	--	--	K06560	5e-06	51.6	nve:NEMVE_v1g238062	mannose receptor, C type	-	-	-	ko05152//Tuberculosis;ko04145//Phagosome
CL4920.Contig1_All	4056	788	2811	9.1712	34.8687	1.9268	Up	5.34e-293	6.8e-291	gi|206597719|gb|ACI15835.1|	70.9	6e-10	calmodulin [Procambarus clarkii]	gi|206597718|gb|FJ179169.1|	458	1e-124	Procambarus clarkii calmodulin mRNA, complete cds	sp|Q95NR9|CALM_METSE	295	6e-79	Calmodulin OS=Metridium senile PE=1 SV=3	SPAC3A12.14	232	3e-60	COG5126	Ca2+-binding protein (EF-Hand superfamily)	K02183	2e-78	295	nve:NEMVE_v1g239788	calmodulin	GO:0005513//detection of calcium ion;GO:0042052//rhabdomere development;GO:0051533//positive regulation of NFAT protein import into nucleus;GO:0007052//mitotic spindle organization;GO:0030048//actin filament-based movement;GO:0043277//apoptotic cell clearance;GO:0007268//synaptic transmission;GO:0016060//metarhodopsin inactivation;GO:0007605//sensory perception of sound;GO:0051726//regulation of …	GO:0070855//myosin VI head/neck binding;GO:0004683//calmodulin-dependent protein kinase activity;GO:0005524//ATP binding;GO:0031489//myosin V binding;GO:0005516//calmodulin binding;GO:0005509//calcium ion binding	GO:0031475//myosin V complex;GO:0030496//midbody;GO:0031476//myosin VI complex;GO:0030424//axon;GO:0005814//centriole;GO:0005886//plasma membrane;GO:0000922//spindle pole;GO:0048786//presynaptic active zone;GO:0005875//microtubule associated complex;GO:0045211//postsynaptic membrane;GO:0030425//dendrite;GO:0005954//calcium- and calmodulin-dependent protein kinase complex;GO:0016028//rhabdomere	ko05152//Tuberculosis;ko04270//Vascular smooth muscle contraction;ko04970//Salivary secretion;ko04916//Melanogenesis;ko04910//Insulin signaling pathway;ko04971//Gastric acid secretion;ko05133//Pertussis;ko05214//Glioma;ko04912//GnRH signaling pathway;ko04745//Phototransduction - fly;ko04722//Neurotrophin signaling pathway;ko04720//Long-term potentiation;ko05031//Amphetamine addiction;ko04020//Cal…
CL461.Contig5_All	1714	232	1685	6.3896	49.4609	2.9525	Up	1.31e-292	1.67e-290	gi|333470611|gb|AEF33840.1|	909.8	0	alpha-I tubulin [Cherax quadricarinatus]	gi|195157177|ref|XM_002019437.1|	854	0	Drosophila persimilis GL12416 (Dper\GL12416), mRNA	sp|Q25008|TBA1_HOMAM	897	0	Tubulin alpha-1 chain OS=Homarus americanus PE=2 SV=1	SPBC16A3.15c	731	0	COG5023	Tubulin	K07374	0	897	phu:Phum_PHUM420710	tubulin alpha	GO:0051258//protein polymerization;GO:0006184//GTP catabolic process;GO:0007017//microtubule-based process	GO:0003924//GTPase activity;GO:0005200//structural constituent of cytoskeleton;GO:0005525//GTP binding	GO:0005874//microtubule;GO:0005737//cytoplasm	ko04145//Phagosome;ko05130//Pathogenic Escherichia coli infection;ko04540//Gap junction
CL2170.Contig1_All	3139	1555	4072	23.385	65.2663	1.4808	Up	9.14e-292	1.16e-289	--	--	--	--	--	--	--	--	--	--	--	--	--	--	--	--	--	--	--	--	--	--	-	-	-	--
Unigene12757_All	5451	1442	3895	12.4879	35.9504	1.5255	Up	1.03e-291	1.3e-289	gi|91086631|ref|XP_966390.1|	423.3	7e-116	PREDICTED: similar to GA17475-PA [Tribolium castaneum] >gi|270010379|gb|EFA06827.1| hypothetical protein TcasGA2_TC009769 [Tribolium castaneum]	--	--	--	--	sp|Q24093|ABHD2_DROME	410	2e-113	Abhydrolase domain-containing protein 2 OS=Drosophila melanogaster GN=Hydr2 PE=1 SV=2	YMR210w	106	4e-22	COG0429	Predicted hydrolase of the alpha/beta-hydrolase fold	K13697	9e-117	423	tca:654884	abhydrolase domain-containing protein 2	GO:0035220//wing disc development;GO:0022416//chaeta development;GO:0006629//lipid metabolic process	GO:0016298//lipase activity;GO:0052689	-	--
CL950.Contig5_All	1310	1557	134	56.1069	5.1464	-3.4465	Down	1.94e-288	2.45e-286	gi|108875735|gb|EAT39960.1|	314.7	6e-84	AAEL008271-PA [Aedes aegypti]	--	--	--	--	sp|Q5RFR0|TTPAL_PONAB	174	5e-43	Alpha-tocopherol transfer protein-like OS=Pongo abelii GN=TTPAL PE=2 SV=1	--	--	--	--	--	K10693	2e-23	110	dpe:Dper_GL26848	E3 ubiquitin-protein ligase MYCBP2 [EC:6.3.2.19]	-	-	-	--
CL1625.Contig4_All	1716	1059	3247	29.1325	95.2002	1.7083	Up	1.36e-286	1.71e-284	gi|378828694|gb|AFC60661.1|	727.2	0	chitinase [Pandalopsis japonica]	gi|50659757|gb|AY576684.1|	123	3e-24	Litopenaeus vannamei chitinase mRNA, partial cds	sp|Q91XA9|CHIA_MOUSE	322	2e-87	Acidic mammalian chitinase OS=Mus musculus GN=Chia PE=1 SV=2	BH0916_1	169	1e-41	COG3325	Chitinase	K01183	2e-111	403	nvi:100122559	chitinase [EC:3.2.1.14]	-	-	-	ko00520//Amino sugar and nucleotide sugar metabolism
CL1303.Contig1_All	1543	129	1394	3.9466	45.4537	3.5257	Up	1.6e-286	2.01e-284	gi|350416850|ref|XP_003491134.1|	410.2	1e-112	PREDICTED: glucosylceramidase-like [Bombus impatiens]	gi|390366776|ref|XM_794110.3|	67.9	1e-07	PREDICTED: Strongylocentrotus purpuratus glucosylceramidase-like (LOC594677), mRNA	sp|P17439|GLCM_MOUSE	365	1e-100	Glucosylceramidase OS=Mus musculus GN=Gba PE=1 SV=1	STM4426	191	4e-48	COG5520	O-Glycosyl hydrolase	K01201	2e-111	403	tca:664564	glucosylceramidase [EC:3.2.1.45]	-	GO:0003824//catalytic activity	-	ko04142//Lysosome;ko00600//Sphingolipid metabolism;ko00511//Other glycan degradation;ko01100//Metabolic pathways
Unigene9646_All	4795	233	1662	2.2939	17.4387	2.9264	Up	4.94e-286	6.19e-284	gi|443718132|gb|ELU08878.1|	866.3	0	hypothetical protein CAPTEDRAFT_177854 [Capitella teleta]	gi|291410620|ref|XM_002721548.1|	71.9	3e-08	PREDICTED: Oryctolagus cuniculus acyl-CoA synthetase short-chain family member 1-like (LOC100343172), mRNA	sp|Q99NB1|ACS2L_MOUSE	822	0	Acetyl-coenzyme A synthetase 2-like, mitochondrial OS=Mus musculus GN=Acss1 PE=1 SV=1	PA4733	691	0	COG0365	Acyl-coenzyme A synthetases/AMP-(fatty) acid ligases	K01895	0	863	xtr:100485894	acetyl-CoA synthetase [EC:6.2.1.1]	GO:0019542//propionate biosynthetic process;GO:0006085//acetyl-CoA biosynthetic process;GO:0019413//acetate biosynthetic process	GO:0032550;GO:0043168;GO:0003987//acetate-CoA ligase activity;GO:0032559	GO:0005759//mitochondrial matrix	ko00010//Glycolysis / Gluconeogenesis;ko00620//Pyruvate metabolism;ko01100//Metabolic pathways;ko00640//Propanoate metabolism
CL499.Contig1_All	561	17	1006	1.4305	90.221	5.9789	Up	4.95e-286	6.2e-284	gi|321471992|gb|EFX82963.1|	73.2	7e-12	hypothetical protein DAPPUDRAFT_302120 [Daphnia pulex]	--	--	--	--	--	--	--	--	--	--	--	--	--	K01754	8e-10	63.5	bfo:BRAFLDRAFT_286400	threonine dehydratase [EC:4.3.1.19]	-	-	-	ko00260//Glycine, serine and threonine metabolism;ko01100//Metabolic pathways;ko00290//Valine, leucine and isoleucine biosynthesis
CL2372.Contig1_All	1775	1815	232	48.27	6.576	-2.8758	Down	1.05e-282	1.31e-280	gi|284027782|gb|ADB66714.1|	172.2	8e-41	trypsin 3 [Panulirus argus]	--	--	--	--	sp|P32822|TRYB_RAT	149	3e-35	Trypsin V-B OS=Rattus norvegicus PE=2 SV=1	VC1649	95.5	3e-19	COG5640	Secreted trypsin-like serine protease	K01312	2e-37	157	nve:NEMVE_v1g170524	trypsin [EC:3.4.21.4]	-	-	-	ko05164//Influenza A;ko04610//Complement and coagulation cascades;ko04972//Pancreatic secretion;ko04974//Protein digestion and absorption;ko04080//Neuroactive ligand-receptor interaction
CL3632.Contig1_All	1921	1279	62	31.4298	1.6238	-4.2747	Down	5.02e-280	6.23e-278	gi|112983618|ref|NP_001037368.1|	72.4	9e-11	serine protease-like protein precursor [Bombyx mori] >gi|71738891|gb|AAZ40503.1| serine protease-like protein [Bombyx mori]	--	--	--	--	sp|P00765|TRYP_ASTFL	58.2	7e-08	Trypsin-1 OS=Astacus fluviatilis PE=1 SV=1	--	--	--	--	--	K09640	2e-08	61.6	phu:Phum_PHUM472640	transmembrane protease, serine 9 [EC:3.4.21.-]	GO:0006508//proteolysis	GO:0004252//serine-type endopeptidase activity	-	ko05164//Influenza A;ko04972//Pancreatic secretion;ko04974//Protein digestion and absorption;ko04080//Neuroactive ligand-receptor interaction
CL321.Contig2_All	1997	168	1473	3.9713	37.1105	3.2241	Up	3.65e-279	4.53e-277	gi|326579691|gb|ADZ96217.1|	540	1e-151	JHE-like carboxylesterase 1 [Pandalopsis japonica]	--	--	--	--	sp|P35502|ESTF_MYZPE	259	2e-68	Esterase FE4 OS=Myzus persicae PE=1 SV=1	BS_pnbA	180	7e-45	COG2272	Carboxylesterase type B	K01063	1e-76	288	tca:658208	juvenile-hormone esterase [EC:3.1.1.59]	-	GO:0052689	-	ko04972//Pancreatic secretion;ko00100//Steroid biosynthesis;ko00983//Drug metabolism - other enzymes;ko00981//Insect hormone biosynthesis;ko04975//Fat digestion and absorption;ko01100//Metabolic pathways;ko00561//Glycerolipid metabolism
CL3965.Contig2_All	3346	78	1211	1.1004	18.2092	4.0486	Up	3.66e-278	4.53e-276	gi|321466191|gb|EFX77188.1|	481.9	1e-133	hypothetical protein DAPPUDRAFT_305911 [Daphnia pulex]	gi|189234115|ref|XM_963324.2|	85.7	1e-12	PREDICTED: Tribolium castaneum similar to CG6330 CG6330-PB (LOC656823), mRNA	sp|P52624|UPP1_MOUSE	300	1e-80	Uridine phosphorylase 1 OS=Mus musculus GN=Upp1 PE=1 SV=2	ML2177	110	1e-23	COG2820	Uridine phosphorylase	K00757	2e-130	468	ame:411599	uridine phosphorylase [EC:2.4.2.3]	GO:0009166//nucleotide catabolic process;GO:0009116//nucleoside metabolic process	GO:0004850//uridine phosphorylase activity	GO:0005737//cytoplasm	ko00983//Drug metabolism - other enzymes;ko01100//Metabolic pathways;ko00240//Pyrimidine metabolism
CL3007.Contig1_All	1812	415	2029	10.8116	56.3374	2.3815	Up	2.86e-277	3.52e-275	gi|83025062|ref|NP_001032651.1|	129.4	6e-28	uncharacterized protein LOC641564 precursor [Danio rerio] >gi|82414856|gb|AAI10118.1| Zgc:123295 [Danio rerio]	gi|114703662|emb|CU074400.3|	91.7	1e-14	Mouse DNA sequence from clone RP23-88A13 on chromosome 13, complete sequence	sp|Q90629|TRY3_CHICK	118	5e-26	Trypsin II-P29 OS=Gallus gallus PE=2 SV=1	VC1200	67.4	8e-11	COG5640	Secreted trypsin-like serine protease	K08648	8e-26	119	tgu:100223786	hyaluronan binding protein 2 [EC:3.4.21.-]	-	-	-	ko05164//Influenza A;ko04972//Pancreatic secretion;ko04974//Protein digestion and absorption;ko04080//Neuroactive ligand-receptor interaction
CL4051.Contig1_All	2308	1896	272	38.7794	5.9293	-2.7094	Down	3.23e-277	3.97e-275	--	--	--	--	gi|145843833|gb|EF204177.1|	115	1e-21	Macrobrachium rosenbergii clone SUGbp8-101 microsatellite sequence	--	--	--	--	--	--	--	--	--	--	--	--	--	--	-	-	-	--
Unigene25905_All	1142	676	2533	27.9434	111.594	1.9977	Up	3.4e-277	4.17e-275	--	--	--	--	--	--	--	--	--	--	--	--	--	--	--	--	--	--	--	--	--	--	-	-	-	--
Unigene29954_All	690	2676	5620	183.078	409.789	1.1624	Up	8.68e-277	1.06e-274	gi|389609115|dbj|BAM18169.1|	58.2	4e-07	unknown unsecreted protein [Papilio xuthus]	--	--	--	--	--	--	--	--	--	--	--	--	--	--	--	--	--	--	-	-	-	--
Unigene22572_All	2536	1683	195	31.3281	3.8686	-3.0176	Down	2.42e-275	2.95e-273	--	--	--	--	--	--	--	--	--	--	--	--	--	--	--	--	--	--	--	--	--	--	-	-	-	--
CL5116.Contig1_All	5327	148	1403	1.3115	13.251	3.3368	Up	1.34e-274	1.63e-272	--	--	--	--	--	--	--	--	--	--	--	--	--	--	--	--	--	--	--	--	--	--	-	-	-	--
Unigene6414_All	1583	1022	3121	30.4768	99.194	1.7025	Up	3.07e-274	3.74e-272	--	--	--	--	gi|395786943|gb|JX050157.1|	97.6	2e-16	Gryllus firmus microsatellite G3 sequence	--	--	--	--	--	--	--	--	--	--	--	--	--	--	-	-	-	--
Unigene6412_All	1370	1358	92	46.7927	3.3786	-3.7918	Down	1.77e-272	2.15e-270	gi|167525733|ref|XP_001747201.1|	70.5	2e-10	hypothetical protein [Monosiga brevicollis MX1] >gi|163774496|gb|EDQ88125.1| predicted protein [Monosiga brevicollis MX1]	gi|20068442|emb|AL589670.21|	113	2e-21	Mouse DNA sequence from clone RP23-414K1 on chromosome 15, complete sequence	sp|Q6ZRP5|YD019_HUMAN	50.4	9e-06	Putative uncharacterized protein FLJ46204 OS=Homo sapiens PE=5 SV=2	mll4937	51.2	4e-06	COG2371	Urease accessory protein UreE	K14079	2e-07	58.2	dmo:Dmoj_GI15889	poly(A) RNA polymerase GLD2 [EC:2.7.7.19]	GO:0044238//primary metabolic process;GO:0044260	GO:0016772//transferase activity, transferring phosphorus-containing groups;GO:0097159//organic cyclic compound binding;GO:1901363;GO:0016787//hydrolase activity	-	ko04360//Axon guidance;ko04010//MAPK signaling pathway;ko04310//Wnt signaling pathway;ko04380//Osteoclast differentiation;ko04660//T cell receptor signaling pathway;ko04662//B cell receptor signaling pathway;ko04650//Natural killer cell mediated cytotoxicity;ko04370//VEGF signaling pathway;ko05166//HTLV-I infection
Unigene13095_All	3540	386	1947	5.1473	27.6717	2.4265	Up	4.08e-272	4.94e-270	gi|389608313|dbj|BAM17768.1|	963.8	0	paramyosin [Papilio xuthus]	gi|239505080|gb|FJ531871.1|	680	0	Rimicaris exoculata paramyosin mRNA, partial cds	sp|P35415|MYSP1_DROME	920	0	Paramyosin, long form OS=Drosophila melanogaster GN=Prm PE=1 SV=1	aq_1006	122	4e-27	COG0419	ATPase involved in DNA repair	K10352	1e-150	535	dwi:Dwil_GK18232	myosin heavy chain	GO:0030239//myofibril assembly;GO:0007498//mesoderm development	GO:0008307//structural constituent of muscle;GO:0003774//motor activity	GO:0005863//striated muscle myosin thick filament	ko05416//Viral myocarditis;ko05414//Dilated cardiomyopathy;ko05410//Hypertrophic cardiomyopathy (HCM);ko04530//Tight junction;ko04810//Regulation of actin cytoskeleton;ko04270//Vascular smooth muscle contraction;ko05132//Salmonella infection;ko04260//Cardiac muscle contraction
CL2793.Contig1_All	4738	1262	3500	12.5737	37.166	1.5636	Up	5.66e-272	6.84e-270	gi|242018296|ref|XP_002429614.1|	236.9	8e-60	conserved hypothetical protein [Pediculus humanus corporis] >gi|212514587|gb|EEB16876.1| conserved hypothetical protein [Pediculus humanus corporis]	--	--	--	--	sp|Q3T0P7|ITM2B_BOVIN	79.3	7e-14	Integral membrane protein 2B OS=Bos taurus GN=ITM2B PE=2 SV=1	--	--	--	--	--	--	--	--	--	--	GO:0032504//multicellular organism reproduction	-	GO:0005615//extracellular space	--
CL4287.Contig2_All	1387	915	2924	31.1418	106.065	1.768	Up	5.38e-271	6.49e-269	gi|334854886|gb|AEH05998.1|	121.3	1e-25	C type lectin containing domain protein [Litopenaeus vannamei]	--	--	--	--	sp|P04929|HRPX_PLALO	87	9e-17	Histidine-rich glycoprotein OS=Plasmodium lophurae PE=4 SV=1	--	--	--	--	--	K10384	2e-08	60.8	pon:100435699	filaggrin	-	-	-	ko04144//Endocytosis
CL2313.Contig2_All	2484	1037	15	19.7072	0.3038	-6.0195	Down	2.65e-270	3.19e-268	gi|241642055|ref|XP_002411022.1|	45.8	4e-85	transporter, putative [Ixodes scapularis] >gi|215503666|gb|EEC13160.1| transporter, putative [Ixodes scapularis]	--	--	--	--	sp|Q7PIR5|TRET1_ANOGA	292	3e-84	Facilitated trehalose transporter Tret1 OS=Anopheles gambiae GN=Tret1 PE=1 SV=3	BS_araE	155	3e-40	COG0477	Permeases of the major facilitator superfamily	K14258	6e-86	296	isc:IscW_ISCW024553	facilitated trehalose transporter	GO:0015767;GO:0015771//trehalose transport;GO:0015768//maltose transport;GO:0015770//sucrose transport	GO:0015574//trehalose transmembrane transporter activity	GO:0044459//plasma membrane part	--
Unigene7892_All	433	1828	258	199.291	29.9781	-2.7329	Down	7.59e-270	9.12e-268	--	--	--	--	--	--	--	--	--	--	--	--	--	--	--	--	--	--	--	--	--	--	-	-	-	--
Unigene16812_All	399	645	2441	76.3107	307.799	2.012	Up	1.01e-269	1.21e-267	--	--	--	--	--	--	--	--	--	--	--	--	--	--	--	--	--	--	--	--	--	--	-	-	-	--
CL2569.Contig1_All	5688	179	1464	1.4856	12.9495	3.1238	Up	3.41e-269	4.08e-267	gi|328706159|ref|XP_001947268.2|	251.5	4e-64	PREDICTED: vascular endothelial growth factor receptor 1-like, partial [Acyrthosiphon pisum]	gi|225631926|emb|AL844509.2|	67.9	5e-07	Plasmodium falciparum 3D7 chromosome 13	sp|P17948|VGFR1_HUMAN	255	9e-67	Vascular endothelial growth factor receptor 1 OS=Homo sapiens GN=FLT1 PE=1 SV=2	YAR019c	62.8	7e-09	COG0515	Serine/threonine protein kinase	K05096	1e-102	376	nvi:100116425	FMS-like tyrosine kinase 1 [EC:2.7.10.1]	GO:0009653//anatomical structure morphogenesis;GO:0007010//cytoskeleton organization;GO:0051716//cellular response to stimulus;GO:0048513//organ development;GO:0030154//cell differentiation;GO:0002376//immune system process;GO:0050794//regulation of cellular process;GO:0044767	GO:0004672//protein kinase activity;GO:0005488//binding	GO:0016020//membrane	ko04510//Focal adhesion;ko04144//Endocytosis;ko05323//Rheumatoid arthritis;ko04060//Cytokine-cytokine receptor interaction;ko05202//Transcriptional misregulation in cancer
CL461.Contig9_All	1221	2456	5254	94.9536	216.495	1.189	Up	2.34e-268	2.79e-266	gi|3915094|sp|Q94572.1|TBA3_HOMAM	715.7	0	RecName: Full=Tubulin alpha-3 chain; AltName: Full=Alpha-III tubulin >gi|1562539|gb|AAB08889.1| alpha-III tubulin [Homarus americanus]	gi|291222121|ref|XM_002731009.1|	654	0	PREDICTED: Saccoglossus kowalevskii GL12416-like (LOC100366892), mRNA	sp|Q94572|TBA3_HOMAM	715	0	Tubulin alpha-3 chain OS=Homarus americanus PE=2 SV=1	SPBC800.05c	585	4e-167	COG5023	Tubulin	K07374	0	711	aga:AgaP_AGAP010971	tubulin alpha	GO:0051258//protein polymerization;GO:0006184//GTP catabolic process;GO:0007017//microtubule-based process	GO:0003924//GTPase activity;GO:0005200//structural constituent of cytoskeleton;GO:0005525//GTP binding	GO:0005874//microtubule;GO:0005737//cytoplasm	ko04145//Phagosome;ko05130//Pathogenic Escherichia coli infection;ko04540//Gap junction
Unigene29186_All	1853	885	2859	22.5459	77.6268	1.7837	Up	2.82e-268	3.36e-266	gi|242010164|ref|XP_002425846.1|	667.5	0	restnal dehydrogenase, putative [Pediculus humanus corporis] >gi|212509779|gb|EEB13108.1| restnal dehydrogenase, putative [Pediculus humanus corporis]	gi|340727663|ref|XM_003402111.1|	73.8	3e-09	PREDICTED: Bombus terrestris aldehyde dehydrogenase X, mitochondrial-like (LOC100648346), mRNA	sp|P30837|AL1B1_HUMAN	620	4e-177	Aldehyde dehydrogenase X, mitochondrial OS=Homo sapiens GN=ALDH1B1 PE=1 SV=3	SPAC9E9.09c	514	2e-145	COG1012	NAD-dependent aldehyde dehydrogenases	K00128	0	667	phu:Phum_PHUM222120	aldehyde dehydrogenase (NAD+) [EC:1.2.1.3]	GO:0055114//oxidation-reduction process	GO:0001758//retinal dehydrogenase activity	-	ko00830//Retinol metabolism;ko00010//Glycolysis / Gluconeogenesis;ko00620//Pyruvate metabolism;ko00071//Fatty acid metabolism;ko01100//Metabolic pathways;ko00330//Arginine and proline metabolism;ko00640//Propanoate metabolism;ko00310//Lysine degradation;ko00561//Glycerolipid metabolism;ko00053//Ascorbate and aldarate metabolism;ko00280//Valine, leucine and isoleucine degradation;ko00040//Pentose …
Unigene11052_All	1960	1935	4501	46.6041	115.538	1.3098	Up	1.07e-267	1.27e-265	gi|156541821|ref|XP_001600369.1|	534.3	9e-150	PREDICTED: beta-hexosaminidase subunit beta-like isoform 1 [Nasonia vitripennis] >gi|345496947|ref|XP_003427857.1| PREDICTED: beta-hexosaminidase subunit beta-like isoform 2 [Nasonia vitripennis] >gi|345496950|ref|XP_003427858.1| PREDICTED: beta-hexosaminidase subunit beta-like isoform 3 [Nasonia vitripennis]	--	--	--	--	sp|Q5RC84|HEXA_PONAB	489	1e-137	Beta-hexosaminidase subunit alpha OS=Pongo abelii GN=HEXA PE=3 SV=1	CC0447	156	1e-37	COG3525	N-acetyl-beta-hexosaminidase	K12373	1e-150	534	nvi:100115732	hexosaminidase [EC:3.2.1.52]	-	GO:0016798//hydrolase activity, acting on glycosyl bonds	-	ko04142//Lysosome;ko00520//Amino sugar and nucleotide sugar metabolism;ko00511//Other glycan degradation;ko00603//Glycosphingolipid biosynthesis - globo series;ko01100//Metabolic pathways;ko00531//Glycosaminoglycan degradation;ko00604//Glycosphingolipid biosynthesis - ganglio series
Unigene26905_All	1088	1899	291	82.3939	13.4566	-2.6142	Down	5.31e-267	6.3e-265	gi|195047978|ref|XP_001992449.1|	62.8	3e-08	GH24756 [Drosophila grimshawi] >gi|193893290|gb|EDV92156.1| GH24756 [Drosophila grimshawi]	--	--	--	--	sp|P04929|HRPX_PLALO	82	2e-15	Histidine-rich glycoprotein OS=Plasmodium lophurae PE=4 SV=1	--	--	--	--	--	K15690	7e-08	58.9	aga:AgaP_AGAP007114	RING finger and CCCH-type zinc finger domain-containing protein	-	-	-	ko04144//Endocytosis;ko05202//Transcriptional misregulation in cancer
Unigene33031_All	464	0	845	0	91.6245	16.4834	Up	5.46e-267	6.46e-265	--	--	--	--	--	--	--	--	--	--	--	--	--	--	--	--	--	--	--	--	--	--	-	-	-	--
CL2462.Contig2_All	3191	269	1669	3.9795	26.3149	2.7252	Up	2.26e-266	2.67e-264	gi|241997422|ref|XP_002433360.1|	396.7	4e-108	nhl repeat-containing protein, putative [Ixodes scapularis] >gi|215490783|gb|EEC00424.1| nhl repeat-containing protein, putative [Ixodes scapularis]	--	--	--	--	sp|F6QEU4|LIN41_XENTR	162	3e-39	E3 ubiquitin-protein ligase TRIM71 OS=Xenopus tropicalis GN=trim71 PE=3 SV=1	all0422	118	6e-26	COG3391	Uncharacterized conserved protein	K12035	7e-50	200	isc:IscW_ISCW017943	tripartite motif-containing protein 71	-	-	-	--
CL1366.Contig1_All	1445	31	1001	1.0127	34.8529	5.105	Up	1.03e-265	1.21e-263	gi|426239131|ref|XP_004013480.1|	314.3	1e-83	PREDICTED: angiotensin-converting enzyme [Ovis aries]	gi|390463222|ref|XM_003732946.1|	67.9	1e-07	PREDICTED: Callithrix jacchus angiotensin-converting enzyme-like (LOC100408147), mRNA	sp|Q50JE5|ACE_MESAU	329	8e-90	Angiotensin-converting enzyme OS=Mesocricetus auratus GN=Ace PE=2 SV=1	YGR189c	65.5	2e-10	COG2273	Beta-glucanase/Beta-glucan synthetase	K01283	1e-89	331	bta:509484	peptidyl-dipeptidase A [EC:3.4.15.1]	GO:0050769//positive regulation of neurogenesis;GO:0032496//response to lipopolysaccharide;GO:0043171//peptide catabolic process;GO:0001822//kidney development;GO:0048286//lung alveolus development;GO:0060978//angiogenesis involved in coronary vascular morphogenesis;GO:0031100//organ regeneration;GO:0007283//spermatogenesis;GO:0002446//neutrophil mediated immunity;GO:0042755//eating behavior;GO:0…	GO:0004175//endopeptidase activity;GO:0008270//zinc ion binding;GO:0008144//drug binding;GO:0031404//chloride ion binding;GO:0008241//peptidyl-dipeptidase activity;GO:0031711//bradykinin receptor binding;GO:0003779//actin binding;GO:0042277//peptide binding;GO:0008237//metallopeptidase activity	GO:0005615//extracellular space;GO:0009897//external side of plasma membrane;GO:0005768//endosome	ko05410//Hypertrophic cardiomyopathy (HCM);ko04614//Renin-angiotensin system;ko05142//Chagas disease (American trypanosomiasis)
CL2184.Contig2_All	8011	2726	5610	16.0634	35.2329	1.1331	Up	2.76e-265	3.25e-263	gi|383864009|ref|XP_003707472.1|	3590.8	0	PREDICTED: myosin-VIIa-like isoform 1 [Megachile rotundata]	gi|170036102|ref|XM_001845853.1|	240	9e-59	Culex quinquefasciatus myosin-VIIa, mRNA	sp|Q17LW0|MYO7A_AEDAE	3525	0	Myosin-VIIa OS=Aedes aegypti GN=ck PE=3 SV=1	YOR326w	563	2e-159	COG5022	Myosin heavy chain	K10359	0	3566	tca:663995	myosin VII	GO:0008407//chaeta morphogenesis;GO:0035317//imaginal disc-derived wing hair organization;GO:0048800//antennal morphogenesis;GO:0007605//sensory perception of sound;GO:0030048//actin filament-based movement	GO:0005524//ATP binding;GO:0003774//motor activity;GO:0030898//actin-dependent ATPase activity;GO:0003779//actin binding;GO:0032027//myosin light chain binding	GO:0016459//myosin complex;GO:0005737//cytoplasm	--
Unigene10213_All	629	1320	3539	99.0654	283.076	1.5147	Up	1.68e-262	1.98e-260	--	--	--	--	--	--	--	--	--	--	--	--	--	--	--	--	--	--	--	--	--	--	-	-	-	--
Unigene23708_All	1711	4885	1884	134.776	55.3992	-1.2826	Down	1.76e-261	2.06e-259	gi|251825189|gb|ACT20728.1|	790	0	hypothetical protein [Daphnia pulex] >gi|321465668|gb|EFX76668.1| hypothetical protein DAPPUDRAFT_213873 [Daphnia pulex]	--	--	--	--	sp|Q15392|DHC24_HUMAN	369	2e-101	Delta(24)-sterol reductase OS=Homo sapiens GN=DHCR24 PE=1 SV=2	Cgl0556	101	3e-21	COG0277	FAD/FMN-containing dehydrogenases	K09828	2e-104	380	mgp:100546716	delta24-sterol reductase [EC:1.3.1.72]	GO:0055114//oxidation-reduction process	GO:0050660//flavin adenine dinucleotide binding;GO:0008762//UDP-N-acetylmuramate dehydrogenase activity	-	ko00100//Steroid biosynthesis;ko01100//Metabolic pathways
Unigene19078_All	7301	304	1720	1.9656	11.8527	2.5922	Up	1.18e-259	1.38e-257	gi|321478103|gb|EFX89061.1|	1738.8	0	hypothetical protein DAPPUDRAFT_304684 [Daphnia pulex]	gi|260820013|ref|XM_002605284.1|	69.9	2e-07	Branchiostoma floridae hypothetical protein, mRNA	sp|O88307|SORL_MOUSE	1128	0	Sortilin-related receptor OS=Mus musculus GN=Sorl1 PE=2 SV=3	--	--	--	--	--	K06233	4e-128	461	xtr:100489914	low density lipoprotein-related protein 2	-	-	-	ko04340//Hedgehog signaling pathway
Unigene26107_All	1135	706	2497	29.3635	110.687	1.9144	Up	2.88e-258	3.36e-256	gi|383865002|ref|XP_003707966.1|	172.6	3e-41	PREDICTED: vanin-like protein 1-like [Megachile rotundata]	--	--	--	--	sp|Q9TSX8|VNN1_CANFA	151	3e-36	Pantetheinase OS=Canis familiaris GN=VNN1 PE=2 SV=1	--	--	--	--	--	K08069	2e-36	154	xtr:496713	pantetheine hydrolase [EC:3.5.1.92]	-	-	-	ko00770//Pantothenate and CoA biosynthesis
CL497.Contig2_All	1220	739	2555	28.5946	105.367	1.8816	Up	3.79e-258	4.4e-256	--	--	--	--	gi|345495306|ref|XM_003427431.1|	63.9	2e-06	PREDICTED: Nasonia vitripennis histone-lysine N-methyltransferase, H3 lysine-79 specific, transcript variant 3 (Dot1l), mRNA	--	--	--	--	--	--	--	--	--	--	--	--	--	--	-	-	-	--
CL6315.Contig3_All	3170	216	1510	3.2166	23.9657	2.8974	Up	2.19e-257	2.54e-255	gi|195332127|ref|XP_002032750.1|	526.6	3e-147	GM20791 [Drosophila sechellia] >gi|194124720|gb|EDW46763.1| GM20791 [Drosophila sechellia]	--	--	--	--	sp|P47739|AL3A1_MOUSE	473	1e-132	Aldehyde dehydrogenase, dimeric NADP-preferring OS=Mus musculus GN=Aldh3a1 PE=2 SV=2	alr3672	410	9e-114	COG1012	NAD-dependent aldehyde dehydrogenases	K00128	3e-137	490	xtr:549291	aldehyde dehydrogenase (NAD+) [EC:1.2.1.3]	GO:0008152//metabolic process	GO:0016620//oxidoreductase activity, acting on the aldehyde or oxo group of donors, NAD or NADP as acceptor	GO:0005811//lipid particle	ko00010//Glycolysis / Gluconeogenesis;ko00980//Metabolism of xenobiotics by cytochrome P450;ko00620//Pyruvate metabolism;ko00071//Fatty acid metabolism;ko00982//Drug metabolism - cytochrome P450;ko01100//Metabolic pathways;ko00330//Arginine and proline metabolism;ko00640//Propanoate metabolism;ko00310//Lysine degradation;ko00561//Glycerolipid metabolism;ko00053//Ascorbate and aldarate metabolism;…
CL4219.Contig1_All	4157	246	1579	2.7935	19.1106	2.7742	Up	5.21e-257	6.03e-255	--	--	--	--	gi|30025448|gb|AY231476.1|	69.9	1e-07	Ctenopharyngodon idella glucose transporter X (glutX) gene, complete cds	--	--	--	--	--	--	--	--	--	--	--	--	--	--	-	-	-	--
CL1587.Contig2_All	1356	3555	1127	123.76	41.8155	-1.5654	Down	6.24e-257	7.22e-255	gi|146217392|gb|ABQ10738.1|	689.5	0	cathepsin D [Penaeus monodon]	gi|146217391|gb|EF213114.1|	408	1e-110	Penaeus monodon cathepsin D mRNA, complete cds	sp|Q03168|ASPP_AEDAE	551	1e-156	Lysosomal aspartic protease OS=Aedes aegypti GN=AAEL006169 PE=1 SV=2	--	--	--	--	--	K01379	3e-166	585	tca:655494	cathepsin D [EC:3.4.23.5]	GO:0045476//nurse cell apoptotic process;GO:0035071//salivary gland cell autophagic cell death;GO:0006508//proteolysis	GO:0004190//aspartic-type endopeptidase activity	GO:0005764//lysosome;GO:0005875//microtubule associated complex;GO:0005576//extracellular region	ko05152//Tuberculosis;ko04142//Lysosome
CL3990.Contig2_All	3156	93	1179	1.3911	18.7953	3.7561	Up	9.81e-256	1.13e-253	gi|156547010|ref|XP_001600611.1|	582.4	5e-164	PREDICTED: hypothetical protein LOC100116049 [Nasonia vitripennis]	gi|465714244|gb|GAGC011361658.1|	69.9	7e-08	TSA: Anolis carolinensis k51:3344721 transcribed RNA sequence	--	--	--	--	--	--	--	--	--	--	--	--	--	--	-	-	-	--
CL243.Contig3_All	6542	73	1116	0.5268	8.5827	4.0261	Up	1.91e-255	2.2e-253	--	--	--	--	--	--	--	--	--	--	--	--	--	--	--	--	--	--	--	--	--	--	-	-	-	--
CL5365.Contig2_All	1929	233	1541	5.7019	40.1923	2.8174	Up	4.9e-255	5.63e-253	--	--	--	--	gi|392906055|ref|NR_056542.1|	63.9	3e-06	Caenorhabditis elegans RNA transcript C02F4.10 (C02F4.10), ncRNA	--	--	--	--	--	--	--	--	--	--	--	--	--	--	-	-	-	--
CL3870.Contig2_All	2060	273	1627	6.256	39.7368	2.6672	Up	1.16e-253	1.33e-251	gi|291384487|ref|XP_002708804.1|	386	4e-105	PREDICTED: sphingomyelin phosphodiesterase 1, acid lysosomal [Oryctolagus cuniculus]	--	--	--	--	sp|P17405|ASM_HUMAN	376	9e-104	Sphingomyelin phosphodiesterase OS=Homo sapiens GN=SMPD1 PE=1 SV=4	--	--	--	--	--	K12350	1e-105	384	mdo:100030863	sphingomyelin phosphodiesterase [EC:3.1.4.12]	GO:0019220//regulation of phosphate metabolic process;GO:0046513//ceramide biosynthetic process;GO:0009968//negative regulation of signal transduction;GO:0043065//positive regulation of apoptotic process;GO:0042493//response to drug;GO:0044281//small molecule metabolic process;GO:0006644//phospholipid metabolic process;GO:0042220//response to cocaine;GO:0031399//regulation of protein modification…	-	GO:0042599//lamellar body;GO:0005615//extracellular space	ko04142//Lysosome;ko00600//Sphingolipid metabolism;ko01100//Metabolic pathways
CL5462.Contig5_All	5958	601	2283	4.7618	19.2787	2.0174	Up	2.8e-253	3.2e-251	gi|189239734|ref|XP_001808421.1|	118.6	4e-24	PREDICTED: similar to orf [Tribolium castaneum]	gi|334854579|gb|HQ722932.1|	163	1e-35	Macrobrachium rosenbergii clone TGFP36 microsatellite sequence	sp|P62634|CNBP_RAT	86.7	6e-16	Cellular nucleic acid-binding protein OS=Rattus norvegicus GN=Cnbp PE=2 SV=1	SPAC13D6.02c	84.3	2e-15	COG5082	Arginine methyltransferase-interacting protein, contains RING Zn-finger	K10325	7e-19	98.2	spu:576514	ankyrin repeat and SOCS box protein 3	-	GO:0005488//binding	-	ko04080//Neuroactive ligand-receptor interaction;ko04962//Vasopressin-regulated water reabsorption
Unigene10191_All	1697	632	2338	17.5806	69.3163	1.9792	Up	6.68e-253	7.64e-251	gi|158289397|ref|XP_311138.3|	415.2	5e-114	AGAP000023-PA [Anopheles gambiae str. PEST] >gi|157019036|gb|EAA06499.3| AGAP000023-PA [Anopheles gambiae str. PEST]	--	--	--	--	sp|P98088|MUC5A_HUMAN	57.8	7e-08	Mucin-5AC (Fragments) OS=Homo sapiens GN=MUC5AC PE=1 SV=3	--	--	--	--	--	K08963	3e-08	60.8	bfo:BRAFLDRAFT_83750	methylthioribose-1-phosphate isomerase [EC:5.3.1.23]	GO:0007601//visual perception;GO:0007052//mitotic spindle organization;GO:0007094//mitotic spindle assembly checkpoint;GO:0048067//cuticle pigmentation;GO:0007411//axon guidance;GO:0035038//female pronucleus assembly;GO:0042416//dopamine biosynthetic process;GO:0007629//flight behavior;GO:0030537//larval behavior;GO:0035044//sperm aster formation;GO:0051298//centrosome duplication;GO:0009416//res…	GO:0005200//structural constituent of cytoskeleton;GO:0031964//beta-alanyl-histamine hydrolase activity;GO:0005515//protein binding;GO:0003832//beta-alanyl-dopamine hydrolase activity	GO:0000235//astral microtubule;GO:0005829//cytosol;GO:0005811//lipid particle;GO:0005813//centrosome	ko05110//Vibrio cholerae infection;ko05146//Amoebiasis;ko01100//Metabolic pathways;ko00270//Cysteine and methionine metabolism
Unigene30058_All	989	278	1620	13.2693	82.4122	2.6348	Up	3.54e-249	4.01e-247	--	--	--	--	--	--	--	--	--	--	--	--	--	--	--	--	--	--	--	--	--	--	-	-	-	--
Unigene7215_All	2384	671	2385	13.2866	50.3332	1.9215	Up	5.23e-248	5.91e-246	gi|321463476|gb|EFX74492.1|	422.6	5e-116	hypothetical protein DAPPUDRAFT_307279 [Daphnia pulex]	--	--	--	--	sp|Q8BH98|MBOA1_MOUSE	342	2e-93	Lysophospholipid acyltransferase 1 OS=Mus musculus GN=Mboat1 PE=1 SV=1	SPBC16A3.10	211	4e-54	COG5202	Predicted membrane protein	K13517	7e-116	419	ame:552342	lysophospholipid acyltransferase 1/2 [EC:2.3.1.51 2.3.1.-]	GO:0008354//germ cell migration;GO:0007009//plasma membrane organization;GO:0030258//lipid modification;GO:0007291//sperm individualization	GO:0071617//lysophospholipid acyltransferase activity	GO:0016020//membrane	ko00564//Glycerophospholipid metabolism;ko01100//Metabolic pathways;ko00561//Glycerolipid metabolism
CL89.Contig1_All	6278	121	1231	0.9098	9.8653	3.4387	Up	9e-248	1.02e-245	gi|321478292|gb|EFX89249.1|	621.3	2e-175	hypothetical protein DAPPUDRAFT_303125 [Daphnia pulex]	gi|390361119|ref|XM_776548.3|	65.9	2e-06	PREDICTED: Strongylocentrotus purpuratus glutamate carboxypeptidase 2-like (LOC576219), mRNA	sp|Q9CZR2|NALD2_MOUSE	506	3e-142	N-acetylated-alpha-linked acidic dipeptidase 2 OS=Mus musculus GN=Naalad2 PE=1 SV=2	PA2939	53.9	3e-06	COG2234	Predicted aminopeptidases	K01301	3e-143	511	rno:300384	glutamate carboxypeptidase II [EC:3.4.17.21]	GO:0042135//neurotransmitter catabolic process;GO:0006508//proteolysis	GO:0050129//N-formylglutamate deformylase activity;GO:0004180//carboxypeptidase activity	GO:0016021//integral to membrane	--
CL915.Contig2_All	703	85	1120	5.7077	80.1559	3.8118	Up	6.89e-246	7.75e-244	gi|321478597|gb|EFX89554.1|	72.8	1e-11	hypothetical protein DAPPUDRAFT_303051 [Daphnia pulex]	--	--	--	--	sp|P57096|PSCA_MOUSE	49.3	8e-06	Prostate stem cell antigen OS=Mus musculus GN=Psca PE=2 SV=1	--	--	--	--	--	--	--	--	--	--	-	-	-	--
CL3951.Contig1_All	2087	734	2476	16.6025	59.6899	1.8461	Up	7.59e-244	8.52e-242	--	--	--	--	gi|15638698|gb|AC093722.2|	69.9	5e-08	Homo sapiens BAC clone CTD-2012I17 from 4, complete sequence	--	--	--	--	--	--	--	--	--	--	--	--	--	--	-	-	-	--
CL994.Contig5_All	1394	31	927	1.0498	33.4572	4.9941	Up	2.05e-243	2.3e-241	gi|321467326|gb|EFX78317.1|	258.1	8e-67	GST-N-Metaxin-like protein [Daphnia pulex]	--	--	--	--	sp|F7E235|FAXC_XENTR	159	2e-38	Failed axon connections homolog OS=Xenopus tropicalis GN=faxc PE=3 SV=1	--	--	--	--	--	--	--	--	--	--	-	-	-	--
CL5735.Contig1_All	4419	33	934	0.3525	10.634	4.9149	Up	3.8e-243	4.25e-241	gi|345495300|ref|XP_001606866.2|	1337	0	PREDICTED: xanthine dehydrogenase [Nasonia vitripennis]	gi|459352591|tpg|BK008650.1|	85.7	2e-12	TPA_inf: Oreochromis niloticus aldehyde oxidase beta mRNA, complete cds	sp|P47990|XDH_CHICK	1322	0	Xanthine dehydrogenase/oxidase OS=Gallus gallus GN=XDH PE=1 SV=1	PA1523	492	3e-138	COG4631	Xanthine dehydrogenase, molybdopterin-binding subunit B	K00106	0	1337	nvi:100123252	xanthine dehydrogenase/oxidase [EC:1.17.1.4 1.17.3.2]	GO:0009966//regulation of signal transduction;GO:0009115//xanthine catabolic process;GO:0019222//regulation of metabolic process;GO:0034418//urate biosynthetic process;GO:0048523//negative regulation of cellular process;GO:0007275//multicellular organismal development;GO:0048856//anatomical structure development	GO:0043546//molybdopterin cofactor binding;GO:0046872//metal ion binding;GO:0050660//flavin adenine dinucleotide binding;GO:0004854//xanthine dehydrogenase activity;GO:0051537//2 iron, 2 sulfur cluster binding;GO:0004855//xanthine oxidase activity	GO:0005829//cytosol	ko00983//Drug metabolism - other enzymes;ko01100//Metabolic pathways;ko00232//Caffeine metabolism;ko00230//Purine metabolism;ko04146//Peroxisome
Unigene22620_All	2083	2953	5756	66.9226	139.029	1.0548	Up	1.87e-242	2.09e-240	gi|328709616|ref|XP_003244015.1|	143.7	3e-32	PREDICTED: hemicentin-1-like isoform 2 [Acyrthosiphon pisum]	--	--	--	--	sp|Q99PA3|BASI_CRIGR	79	4e-14	Basigin (Fragment) OS=Cricetulus griseus GN=BSG PE=2 SV=1	--	--	--	--	--	K06535	2e-15	85.5	cfa:476758	basigin	-	-	-	--
CL2845.Contig2_All	1281	616	2252	22.7002	88.4488	1.9621	Up	6.7e-241	7.44e-239	gi|22218918|pdb|1K7H|A	390.6	9e-107	Chain A, Crystal Structure Of Shrimp Alkaline Phosphatase >gi|22218919|pdb|1K7H|B Chain B, Crystal Structure Of Shrimp Alkaline Phosphatase	--	--	--	--	sp|P08289|PPBT_RAT	278	2e-74	Alkaline phosphatase, tissue-nonspecific isozyme OS=Rattus norvegicus GN=Alpl PE=1 SV=2	XF0657	203	5e-52	COG1785	Alkaline phosphatase	K01077	3e-76	286	phu:Phum_PHUM129520	alkaline phosphatase [EC:3.1.3.1]	GO:0008152//metabolic process	GO:0016791//phosphatase activity	-	ko01100//Metabolic pathways;ko00790//Folate biosynthesis
CL616.Contig1_All	328	1208	3237	173.857	496.526	1.514	Up	4.24e-240	4.69e-238	gi|470594802|ref|XP_004310480.1|	160.6	2e-38	PREDICTED: polyubiquitin-C, partial [Tursiops truncatus]	gi|167946|gb|M23753.1|DDIUBIQF	212	8e-52	D.discoideum ubiquitin mRNA, complete cds, clone DCUB14	sp|P62972|UBIQP_XENLA	213	6e-56	Polyubiquitin (Fragment) OS=Xenopus laevis PE=1 SV=2	YLL039c	205	2e-53	COG5272	Ubiquitin	K08770	2e-55	213	ssc:396966	ubiquitin C	GO:0007141//male meiosis I;GO:0072520//seminiferous tubule development;GO:0008585//female gonad development;GO:0010992//ubiquitin homeostasis;GO:0060613//fat pad development;GO:0097009//energy homeostasis;GO:0007144//female meiosis I;GO:0021888//hypothalamus gonadotrophin-releasing hormone neuron development	-	GO:0005737//cytoplasm;GO:0005634//nucleus	ko03320//PPAR signaling pathway
Unigene43286_All	672	829	0	58.235	0	-15.8296	Down	5.6e-239	6.17e-237	--	--	--	--	--	--	--	--	--	--	--	--	--	--	--	--	--	--	--	--	--	--	-	-	-	--
Unigene37643_All	1361	6	795	0.2081	29.3888	7.1418	Up	2.14e-238	2.35e-236	gi|198463339|ref|XP_002135479.1|	60.1	3e-07	GA28568 [Drosophila pseudoobscura pseudoobscura] >gi|198151215|gb|EDY74106.1| GA28568 [Drosophila pseudoobscura pseudoobscura]	--	--	--	--	sp|Q75JC9|Y8484_DICDI	101	3e-21	Uncharacterized protein DDB_G0271670 OS=Dictyostelium discoideum GN=DDB_G0271670 PE=4 SV=1	YGR189c	64.7	4e-10	COG2273	Beta-glucanase/Beta-glucan synthetase	K10955	2e-13	77.4	tgu:100220116	intestinal mucin-2	GO:0034641//cellular nitrogen compound metabolic process;GO:0044238//primary metabolic process;GO:0006725//cellular aromatic compound metabolic process;GO:0046483//heterocycle metabolic process;GO:1901360	GO:0003824//catalytic activity	-	ko05110//Vibrio cholerae infection;ko05146//Amoebiasis
Unigene14143_All	1363	1717	3994	59.4666	147.43	1.3099	Up	8.66e-238	9.5e-236	gi|321459348|gb|EFX70402.1|	275.8	3e-72	hypothetical protein DAPPUDRAFT_231613 [Daphnia pulex]	--	--	--	--	sp|Q8N3Y7|RDHE2_HUMAN	223	6e-58	Epidermal retinol dehydrogenase 2 OS=Homo sapiens GN=SDR16C5 PE=2 SV=2	MA2686	132	1e-30	COG1028	Dehydrogenases with different specificities (related to short-chain alcohol dehydrogenases)	K15734	2e-67	256	tca:661003	all-trans-retinol dehydrogenase (NAD+) [EC:1.1.1.105]	-	-	-	ko00830//Retinol metabolism
CL2842.Contig3_All	775	438	1903	26.6791	123.541	2.2112	Up	1.09e-237	1.2e-235	--	--	--	--	--	--	--	--	--	--	--	--	--	--	--	--	--	--	--	--	--	--	-	-	-	--
CL41.Contig2_All	7997	1157	3134	6.8298	19.7172	1.5295	Up	4.8e-236	5.24e-234	--	--	--	--	--	--	--	--	--	--	--	--	--	--	--	--	--	--	--	--	--	--	-	-	-	--
CL2443.Contig1_All	247	263	1530	50.2641	311.65	2.6323	Up	3.36e-235	3.67e-233	gi|157118909|ref|XP_001659243.1|	61.6	1e-08	cysteine synthase [Aedes aegypti] >gi|108875526|gb|EAT39751.1| AAEL008467-PA [Aedes aegypti]	--	--	--	--	sp|Q9N0V7|CBS_RABIT	50.8	7e-07	Cystathionine beta-synthase OS=Oryctolagus cuniculus GN=CBS PE=2 SV=3	--	--	--	--	--	K01697	1e-09	61.6	aag:AaeL_AAEL008467	cystathionine beta-synthase [EC:4.2.1.22]	GO:0019343//cysteine biosynthetic process via cystathionine;GO:0006535//cysteine biosynthetic process from serine	GO:0004122//cystathionine beta-synthase activity	GO:0005737//cytoplasm	ko00260//Glycine, serine and threonine metabolism;ko01100//Metabolic pathways;ko00270//Cysteine and methionine metabolism
CL4219.Contig2_All	4710	4014	1472	40.2305	15.7239	-1.3553	Down	3.98e-234	4.33e-232	--	--	--	--	gi|30025448|gb|AY231476.1|	69.9	1e-07	Ctenopharyngodon idella glucose transporter X (glutX) gene, complete cds	--	--	--	--	--	--	--	--	--	--	--	--	--	--	-	-	-	--
CL4116.Contig1_All	1253	276	1553	10.3982	62.3581	2.5842	Up	8.01e-234	8.69e-232	--	--	--	--	--	--	--	--	--	--	--	--	--	--	--	--	--	--	--	--	--	--	-	-	-	--
CL366.Contig2_All	1479	1217	95	38.8438	3.2317	-3.5873	Down	1.1e-233	1.2e-231	gi|321478948|gb|EFX89904.1|	141.4	1e-31	hypothetical protein DAPPUDRAFT_230075 [Daphnia pulex]	gi|444301226|gb|JX135563.1|	65.9	5e-07	Callorhinchus milii Pax6.1 gene locus, complete sequence	sp|P51910|APOD_MOUSE	112	2e-24	Apolipoprotein D OS=Mus musculus GN=Apod PE=2 SV=1	VCA0443	66.6	1e-10	COG3040	Bacterial lipocalin	--	--	--	--	--	GO:0032879//regulation of localization;GO:0051716//cellular response to stimulus;GO:0016043//cellular component organization;GO:0006629//lipid metabolic process;GO:0071702;GO:0031099//regeneration;GO:0007399//nervous system development;GO:0042221//response to chemical stimulus;GO:0048583;GO:0044765;GO:0001953//negative regulation of cell-matrix adhesion;GO:0033036;GO:0001818//negative regulation …	GO:0008289//lipid binding;GO:0036094//small molecule binding	GO:0097458//neuron part;GO:0043229//intracellular organelle;GO:0044444//cytoplasmic part;GO:0005576//extracellular region	--
CL5304.Contig3_All	1636	1350	139	38.9538	4.2747	-3.1879	Down	2.9e-233	3.13e-231	gi|307168252|gb|EFN61478.1|	60.1	4e-07	hypothetical protein EAG_03411 [Camponotus floridanus]	gi|41393435|gb|AC116460.10|	65.9	6e-07	Mus musculus chromosome 10, clone RP23-244G12, complete sequence	--	--	--	--	--	--	--	--	--	--	--	--	--	--	-	-	-	--
Unigene25619_All	2767	2332	4841	39.7849	88.0235	1.1457	Up	2.9e-233	3.12e-231	gi|288779616|dbj|BAI70369.1|	199.5	8e-49	eukaryotic initiation factor 4E binding protein [Marsupenaeus japonicus]	--	--	--	--	sp|Q0P5A7|4EBP1_BOVIN	115	7e-25	Eukaryotic translation initiation factor 4E-binding protein 1 OS=Bos taurus GN=EIF4EBP1 PE=2 SV=1	--	--	--	--	--	K07205	3e-26	121	spu:752411	eukaryotic translation initiation factor 4E binding protein 1	GO:0006413//translational initiation	GO:0005488//binding	-	ko04012//ErbB signaling pathway;ko04910//Insulin signaling pathway;ko05221//Acute myeloid leukemia;ko04150//mTOR signaling pathway;ko03013//RNA transport
CL2.Contig19_All	4290	143	1232	1.5735	14.4486	3.1989	Up	4.61e-232	4.95e-230	gi|14285796|sp|O44119.1|TPM_HOMAM	57.4	8e-06	RecName: Full=Tropomyosin; AltName: Allergen=Hom a 1 >gi|2660866|gb|AAC48287.1| slow tropomyosin isoform [Homarus americanus]	gi|335346117|gb|GU369816.2|	2078	0	Macrobrachium rosenbergii tropomyosin mRNA, complete cds	sp|O44119|TPM_HOMAM	452	4e-126	Tropomyosin OS=Homarus americanus GN=TM1 PE=1 SV=1	AF1032	75.1	1e-12	COG0419	ATPase involved in DNA repair	K10373	1e-111	405	nvi:100115388	tropomyosin 1	-	-	-	ko05414//Dilated cardiomyopathy;ko05410//Hypertrophic cardiomyopathy (HCM);ko04260//Cardiac muscle contraction;ko05200//Pathways in cancer;ko05216//Thyroid cancer
CL6201.Contig1_All	1025	1791	4065	82.4842	199.53	1.2744	Up	6.14e-232	6.58e-230	gi|383862669|ref|XP_003706806.1|	80.9	1e-13	PREDICTED: polyadenylate-binding protein 1-like isoform 2 [Megachile rotundata]	gi|198386355|ref|NM_001100538.1|	119	3e-23	Rattus norvegicus poly(A) binding protein, cytoplasmic 4 (Pabpc4), mRNA	sp|Q9EPH8|PABP1_RAT	427	2e-119	Polyadenylate-binding protein 1 OS=Rattus norvegicus GN=Pabpc1 PE=2 SV=1	SPAC140.02	78.6	2e-14	COG0724	RNA-binding proteins (RRM domain)	K13126	3e-127	455	phu:Phum_PHUM617090	polyadenylate-binding protein	GO:0055114//oxidation-reduction process	GO:0016491//oxidoreductase activity;GO:0000166//nucleotide binding;GO:0003723//RNA binding	-	ko03018//RNA degradation;ko03013//RNA transport;ko03015//mRNA surveillance pathway
CL3085.Contig1_All	4725	918	2721	9.1715	28.9734	1.6595	Up	7.75e-231	8.29e-229	gi|242019521|ref|XP_002430209.1|	278.9	1e-72	Integrin alpha-PS2 precursor, putative [Pediculus humanus corporis] >gi|212515305|gb|EEB17471.1| Integrin alpha-PS2 precursor, putative [Pediculus humanus corporis]	--	--	--	--	sp|P26009|ITA8_CHICK	253	4e-66	Integrin alpha-8 OS=Gallus gallus GN=ITGA8 PE=1 SV=1	--	--	--	--	--	K06584	3e-68	261	mdo:100027090	integrin alpha 8	GO:0032989;GO:0009790//embryo development;GO:0048513//organ development;GO:0007399//nervous system development;GO:0010629//negative regulation of gene expression;GO:0050794//regulation of cellular process;GO:0030154//cell differentiation;GO:0007155//cell adhesion	GO:0005488//binding	GO:0044464//cell part;GO:0016020//membrane	ko05414//Dilated cardiomyopathy;ko05410//Hypertrophic cardiomyopathy (HCM);ko04810//Regulation of actin cytoskeleton;ko04510//Focal adhesion;ko04145//Phagosome;ko04514//Cell adhesion molecules (CAMs);ko05412//Arrhythmogenic right ventricular cardiomyopathy (ARVC);ko04512//ECM-receptor interaction;ko05200//Pathways in cancer;ko05222//Small cell lung cancer
Unigene16830_All	738	1492	194	95.4358	13.2257	-2.8512	Down	1.13e-230	1.2e-228	--	--	--	--	--	--	--	--	--	--	--	--	--	--	--	--	--	--	--	--	--	--	-	-	-	--
CL6422.Contig4_All	1797	86	1063	2.2592	29.7617	3.7196	Up	6.09e-229	6.46e-227	gi|390340432|ref|XP_003725242.1|	31.6	1e-08	PREDICTED: uncharacterized protein LOC100891783 [Strongylocentrotus purpuratus]	--	--	--	--	--	--	--	--	--	--	--	--	--	--	--	--	--	--	-	-	-	--
Unigene21246_All	499	811	2	76.7219	0.2017	-8.5713	Down	6.49e-229	6.87e-227	--	--	--	--	--	--	--	--	--	--	--	--	--	--	--	--	--	--	--	--	--	--	-	-	-	--
Unigene29231_All	438	881	2649	94.9512	304.285	1.6802	Up	9.18e-229	9.71e-227	gi|378828692|gb|AFC60660.1|	177.2	2e-43	chitinase [Pandalopsis japonica]	gi|378828691|gb|JF694838.1|	63.9	6e-07	Pandalopsis japonica chitinase (Chit3) mRNA, complete cds	sp|Q9W092|CHIT2_DROME	109	2e-24	Probable chitinase 2 OS=Drosophila melanogaster GN=Cht2 PE=1 SV=1	--	--	--	--	--	K01183	1e-26	118	nvi:100188901	chitinase [EC:3.2.1.14]	GO:0071704	GO:0004553//hydrolase activity, hydrolyzing O-glycosyl compounds	-	ko00520//Amino sugar and nucleotide sugar metabolism
Unigene25519_All	2750	200	1360	3.4332	24.8816	2.8575	Up	1.11e-228	1.17e-226	gi|405969730|gb|EKC34683.1|	373.2	4e-101	Transmembrane protein 8A [Crassostrea gigas]	--	--	--	--	sp|Q9ESN3|TMM8A_MOUSE	286	1e-76	Transmembrane protein 8A OS=Mus musculus GN=Tmem8a PE=2 SV=1	--	--	--	--	--	--	--	--	--	--	-	-	-	--
Unigene28593_All	1745	6	763	0.1623	21.9989	7.0826	Up	2.02e-228	2.13e-226	--	--	--	--	--	--	--	--	--	--	--	--	--	--	--	--	--	--	--	--	--	--	-	-	-	--
CL897.Contig2_All	2771	2527	5062	43.0494	91.9091	1.0942	Up	1.64e-226	1.73e-224	--	--	--	--	--	--	--	--	--	--	--	--	--	--	--	--	--	--	--	--	--	--	-	-	-	--
Unigene7299_All	939	291	1554	14.6294	83.2642	2.5088	Up	3.33e-226	3.5e-224	--	--	--	--	--	--	--	--	--	--	--	--	--	--	--	--	--	--	--	--	--	--	-	-	-	--
Unigene19382_All	2828	194	1336	3.2383	23.7684	2.8757	Up	3.52e-226	3.69e-224	gi|291221203|ref|XP_002730613.1|	481.5	1e-133	PREDICTED: serum/glucocorticoid regulated kinase 3-like [Saccoglossus kowalevskii]	gi|116077977|emb|CT571269.22|	89.7	7e-14	Mouse DNA sequence from clone RP23-292G10 on chromosome 13, complete sequence	sp|Q6GPN6|SGK1A_XENLA	435	2e-121	Serine/threonine-protein kinase Sgk1-A OS=Xenopus laevis GN=sgk1-a PE=2 SV=1	SPAC17G8.14c_2	276	1e-73	COG0515	Serine/threonine protein kinase	K08792	1e-132	475	tad:TRIADDRAFT_27989	serum/glucocorticoid-regulated kinase, invertebrate [EC:2.7.11.1]	GO:0044763;GO:0016310//phosphorylation;GO:0006950//response to stress	GO:0004674//protein serine/threonine kinase activity;GO:0000166//nucleotide binding	GO:0043231//intracellular membrane-bounded organelle;GO:0005737//cytoplasm	ko04960//Aldosterone-regulated sodium reabsorption
Unigene12722_All	5578	235	1426	1.9888	12.8622	2.6932	Up	5.96e-225	6.23e-223	gi|270009201|gb|EFA05649.1|	206.5	1e-50	hypothetical protein TcasGA2_TC015859 [Tribolium castaneum]	gi|301611832|ref|XM_002935389.1|	67.9	5e-07	PREDICTED: Xenopus (Silurana) tropicalis ATP-binding cassette sub-family A member 8-like (LOC100496782), mRNA	sp|Q8CF82|ABCA5_RAT	864	0	ATP-binding cassette sub-family A member 5 OS=Rattus norvegicus GN=Abca5 PE=2 SV=1	MA0845	169	6e-41	COG1131	ABC-type multidrug transport system, ATPase component	K05648	0	1330	ame:414029	ATP-binding cassette, subfamily A (ABC1), member 5	-	-	-	ko02010//ABC transporters
CL596.Contig5_All	559	41	901	3.4623	81.0934	4.5498	Up	2.37e-224	2.47e-222	gi|61651670|ref|YP_214007.1|	315.1	1e-84	NADH dehydrogenase subunit 1 [Macrobrachium rosenbergii] >gi|49175770|gb|AAT52180.1| NADH dehydrogenase subunit 1 [Macrobrachium rosenbergii]	gi|49175758|gb|AY659990.1|	678	0	Macrobrachium rosenbergii mitochondrion, complete genome	sp|B0FWD8|NU1M_AEDAE	238	6e-63	NADH-ubiquinone oxidoreductase chain 1 OS=Aedes aegypti GN=mt:ND1 PE=3 SV=1	RP796	125	4e-29	COG1005	NADH:ubiquinone oxidoreductase subunit 1 (chain H)	K03878	2e-62	238	aag:ND1	NADH-ubiquinone oxidoreductase chain 1 [EC:1.6.5.3]	GO:0055114//oxidation-reduction process	GO:0008137//NADH dehydrogenase (ubiquinone) activity	GO:0016021//integral to membrane;GO:0005739//mitochondrion	ko01100//Metabolic pathways;ko05012//Parkinson's disease;ko00190//Oxidative phosphorylation
CL3355.Contig2_All	1488	3002	930	95.2372	31.4451	-1.5987	Down	5.99e-224	6.25e-222	--	--	--	--	--	--	--	--	--	--	--	--	--	--	--	--	--	--	--	--	--	--	-	-	-	--
Unigene22403_All	4181	402	1770	4.5388	21.2993	2.2304	Up	1.33e-223	1.39e-221	--	--	--	--	--	--	--	--	--	--	--	--	--	--	--	--	--	--	--	--	--	--	-	-	-	--
Unigene25858_All	2340	576	2097	11.62	45.0874	1.9561	Up	1.51e-223	1.57e-221	--	--	--	--	--	--	--	--	--	--	--	--	--	--	--	--	--	--	--	--	--	--	-	-	-	--
CL2184.Contig1_All	5784	64	969	0.5223	8.4288	4.0124	Up	1.82e-221	1.88e-219	gi|383864009|ref|XP_003707472.1|	141.4	5e-31	PREDICTED: myosin-VIIa-like isoform 1 [Megachile rotundata]	gi|170036102|ref|XM_001845853.1|	240	6e-59	Culex quinquefasciatus myosin-VIIa, mRNA	sp|Q17LW0|MYO7A_AEDAE	2889	0	Myosin-VIIa OS=Aedes aegypti GN=ck PE=3 SV=1	YOR326w	563	2e-159	COG5022	Myosin heavy chain	K10359	0	2933	tca:663995	myosin VII	GO:0007015//actin filament organization;GO:0008586//imaginal disc-derived wing vein morphogenesis;GO:0008407//chaeta morphogenesis;GO:0035293//chitin-based larval cuticle pattern formation;GO:0035317//imaginal disc-derived wing hair organization;GO:0048800//antennal morphogenesis;GO:0007605//sensory perception of sound;GO:0030048//actin filament-based movement	GO:0005524//ATP binding;GO:0003774//motor activity;GO:0030898//actin-dependent ATPase activity;GO:0003779//actin binding;GO:0032027//myosin light chain binding	GO:0045179//apical cortex;GO:0005902//microvillus;GO:0031477//myosin VII complex	--
Unigene26878_All	339	520	1982	72.4107	294.155	2.0223	Up	7.56e-221	7.8e-219	gi|390517058|emb|CCF55382.1|	128.3	1e-28	hemocyanin beta subunit 1 [Atyopsis moluccensis]	--	--	--	--	sp|Q6KF81|PHCY2_HOMAM	61.2	5e-10	Pseudohemocyanin-2 (Fragment) OS=Homarus americanus GN=phc-2 PE=1 SV=1	--	--	--	--	--	--	--	--	--	--	-	-	-	--
Unigene26191_All	2028	1122	2992	26.117	74.2278	1.507	Up	1.42e-220	1.46e-218	gi|321469876|gb|EFX80854.1|	827.8	0	hypothetical protein DAPPUDRAFT_303718 [Daphnia pulex]	gi|410898040|ref|XM_003962458.1|	107	2e-19	PREDICTED: Takifugu rubripes methylmalonate-semialdehyde dehydrogenase [acylating], mitochondrial-like (LOC101067001), mRNA	sp|Q7QC84|MMSA_ANOGA	794	0	Probable methylmalonate-semialdehyde dehydrogenase [acylating], mitochondrial OS=Anopheles gambiae GN=AGAP002499 PE=3 SV=2	PA0747	515	9e-146	COG1012	NAD-dependent aldehyde dehydrogenases	K00140	0	803	dre:436647	malonate-semialdehyde dehydrogenase (acetylating) / methylmalonate-semialdehyde dehydrogenase [EC:1.2.1.18 1.2.1.27]	GO:0019859//thymine metabolic process;GO:0006573//valine metabolic process;GO:0055114//oxidation-reduction process	GO:0004491//methylmalonate-semialdehyde dehydrogenase (acylating) activity;GO:0018478//malonate-semialdehyde dehydrogenase (acetylating) activity	GO:0005739//mitochondrion	ko01100//Metabolic pathways;ko00640//Propanoate metabolism;ko00280//Valine, leucine and isoleucine degradation;ko00410//beta-Alanine metabolism;ko00562//Inositol phosphate metabolism
Unigene3144_All	1582	3304	1110	98.5899	35.3012	-1.4817	Down	1.53e-220	1.57e-218	gi|950316|gb|AAA74495.1|	57.4	2e-06	unknown protein [Drosophila teissieri]	gi|146336986|gb|EF364557.1|	83.8	2e-12	Macrobrachium rosenbergii clone 77 microsatellite sequence	--	--	--	--	--	--	--	--	--	--	--	--	--	--	-	-	-	--
Unigene7023_All	2032	4070	1562	94.5517	38.675	-1.2897	Down	4.69e-220	4.82e-218	gi|334854886|gb|AEH05998.1|	209.9	4e-52	C type lectin containing domain protein [Litopenaeus vannamei]	--	--	--	--	sp|Q9EQ09|OLR1_MOUSE	56.6	2e-07	Oxidized low-density lipoprotein receptor 1 OS=Mus musculus GN=Olr1 PE=2 SV=2	--	--	--	--	--	K08763	7e-07	56.6	mmu:108078	oxidised low-density lipoprotein receptor 1	-	-	-	ko04145//Phagosome;ko03320//PPAR signaling pathway
CL1133.Contig6_All	6136	175	1266	1.3463	10.3806	2.9468	Up	6.82e-220	6.99e-218	gi|270016376|gb|EFA12822.1|	199.1	2e-48	domeless [Tribolium castaneum]	--	--	--	--	sp|Q9VWE0|DOME_DROME	95.9	1e-18	Cytokine receptor OS=Drosophila melanogaster GN=dome PE=1 SV=1	--	--	--	--	--	K01104	2e-19	100	dpe:Dper_GL18308	protein-tyrosine phosphatase [EC:3.1.3.48]	-	-	-	ko04630//Jak-STAT signaling pathway;ko04060//Cytokine-cytokine receptor interaction
CL1841.Contig2_All	3890	77	1001	0.9344	12.9466	3.7924	Up	4.56e-219	4.67e-217	gi|123444605|ref|XP_001311071.1|	110.5	7e-22	ankyrin repeat protein [Trichomonas vaginalis G3]	--	--	--	--	sp|Q54KA7|SECG_DICDI	207	2e-52	Ankyrin repeat, PH and SEC7 domain containing protein secG OS=Dictyostelium discoideum GN=secG PE=2 SV=1	all2748	135	4e-31	COG0666	FOG: Ankyrin repeat	K15502	2e-60	235	aag:AaeL_AAEL014742	serine/threonine-protein phosphatase 6 regulatory ankyrin repeat subunit A	-	-	-	--
CL3629.Contig2_All	1319	10	754	0.3579	28.7607	6.3284	Up	6.2e-219	6.34e-217	gi|91084537|ref|XP_972926.1|	231.9	5e-59	PREDICTED: similar to hyaluronidase [Tribolium castaneum] >gi|270008876|gb|EFA05324.1| hypothetical protein TcasGA2_TC015488 [Tribolium castaneum]	--	--	--	--	sp|Q9U6V9|HUGA_POLAN	211	3e-54	Hyaluronidase (Fragment) OS=Polistes annularis PE=1 SV=1	--	--	--	--	--	K01197	7e-60	231	tca:661685	hyaluronoglucosaminidase [EC:3.2.1.35]	-	-	-	ko04142//Lysosome;ko01100//Metabolic pathways;ko00531//Glycosaminoglycan degradation
Unigene20721_All	213	96	1054	21.276	248.962	3.5486	Up	2.68e-218	2.73e-216	--	--	--	--	--	--	--	--	--	--	--	--	--	--	--	--	--	--	--	--	--	--	-	-	-	--
Unigene16471_All	1570	1644	277	49.4312	8.8767	-2.4773	Down	8.71e-218	8.88e-216	gi|256033192|gb|ACU57197.1|	439.5	2e-121	triacylglycerol lipase [Litopenaeus vannamei]	--	--	--	--	sp|O46108|LIP3_DROME	342	1e-93	Lipase 3 OS=Drosophila melanogaster GN=Lip3 PE=2 SV=1	SPBC16A3.12c	177	6e-44	COG0596	Predicted hydrolases or acyltransferases (alpha/beta hydrolase superfamily)	K01052	3e-83	310	hmg:100211176	lysosomal acid lipase/cholesteryl ester hydrolase [EC:3.1.1.13]	-	GO:0016788//hydrolase activity, acting on ester bonds	-	ko00100//Steroid biosynthesis;ko04142//Lysosome
CL3668.Contig2_All	1734	8	739	0.2178	21.4421	6.6213	Up	1.63e-217	1.65e-215	gi|321468379|gb|EFX79364.1|	41.6	5e-44	hypothetical protein DAPPUDRAFT_319680 [Daphnia pulex]	--	--	--	--	sp|Q8NBN7|RDH13_HUMAN	133	9e-36	Retinol dehydrogenase 13 OS=Homo sapiens GN=RDH13 PE=1 SV=2	all1743	80.9	2e-18	COG1028	Dehydrogenases with different specificities (related to short-chain alcohol dehydrogenases)	K11162	1e-37	144	bfo:BRAFLDRAFT_58779	retinol dehydrogenase 14 [EC:1.1.1.-]	-	-	-	ko00830//Retinol metabolism;ko01100//Metabolic pathways
CL4394.Contig1_All	2795	476	1879	8.0394	33.8234	2.0729	Up	2.78e-216	2.82e-214	gi|198422119|ref|XP_002130881.1|	447.6	1e-123	PREDICTED: glucosamine-6-phosphate isomerase 1-like [Ciona intestinalis]	gi|262304354|gb|GQ887197.1|	268	1e-67	Libinia emarginata voucher LemMALA glucosamine phosphate isomerase mRNA, partial cds	sp|Q16HW7|GNPI_AEDAE	443	9e-124	Glucosamine-6-phosphate isomerase OS=Aedes aegypti GN=Gnpda1 PE=3 SV=1	PM0875	345	2e-94	COG0363	6-phosphogluconolactonase/Glucosamine-6-phosphate isomerase/deaminase	K02564	2e-124	447	cin:100184260	glucosamine-6-phosphate deaminase [EC:3.5.99.6]	GO:0005975//carbohydrate metabolic process;GO:0006044//N-acetylglucosamine metabolic process;GO:0006043//glucosamine catabolic process;GO:0006091//generation of precursor metabolites and energy	GO:0016787//hydrolase activity;GO:0004342//glucosamine-6-phosphate deaminase activity	GO:0005737//cytoplasm	ko00520//Amino sugar and nucleotide sugar metabolism;ko01100//Metabolic pathways
CL1646.Contig4_All	4177	789	2430	8.9168	29.2694	1.7148	Up	3.84e-216	3.88e-214	gi|321476934|gb|EFX87893.1|	690.6	0	hypothetical protein DAPPUDRAFT_42690 [Daphnia pulex]	gi|410932142|ref|XM_003979404.1|	91.7	3e-14	PREDICTED: Takifugu rubripes sodium- and chloride-dependent glycine transporter 1-like (LOC101072300), partial mRNA	sp|A7Y2W8|SC6A9_XENLA	560	1e-158	Sodium- and chloride-dependent glycine transporter 1 OS=Xenopus laevis GN=slc6a9 PE=2 SV=1	MA1518	256	3e-67	COG0733	Na+-dependent transporters of the SNF family	K05038	0	689	isc:IscW_ISCW023714	solute carrier family 6 (neurotransmitter transporter, amino acid) member 5/7/9/14	GO:0044765	GO:0015293//symporter activity	GO:0016020//membrane	--
Unigene9639_All	3545	5	717	0.0666	10.176	7.2554	Up	6.99e-216	7.06e-214	gi|41017301|sp|Q25338.1|LITD_LATTR	88.6	2e-15	RecName: Full=Delta-latroinsectotoxin-Lt1a; Short=Delta-LIT-Lt1a; AltName: Full=Delta-latroinsectotoxin; Short=Delta-LIT; Flags: Precursor >gi|1235978|emb|CAA63363.1| delta-latroinsectotoxin precursor [Latrodectus tredecimguttatus] >gi|1589528|prf||2211313A delta-latroinsectotoxin	--	--	--	--	sp|Q25338|LITD_LATTR	244	1e-63	Delta-latroinsectotoxin-Lt1a OS=Latrodectus tredecimguttatus PE=1 SV=1	alr7243_1	119	4e-26	COG0666	FOG: Ankyrin repeat	K15503	2e-35	152	aag:AaeL_AAEL014668	serine/threonine-protein phosphatase 6 regulatory ankyrin repeat subunit B	-	-	-	--
Unigene6731_All	1037	706	2282	32.1384	110.716	1.7845	Up	1.12e-214	1.13e-212	gi|363733294|ref|XP_420491.3|	83.6	1e-14	PREDICTED: cytochrome P450 2U1-like [Gallus gallus]	--	--	--	--	sp|Q95078|CP18A_DROME	75.1	2e-13	Cytochrome P450 18a1 OS=Drosophila melanogaster GN=Cyp18a1 PE=2 SV=2	--	--	--	--	--	K07422	2e-15	83.6	gga:422528	cytochrome P450, family 2, subfamily U	-	-	-	ko00981//Insect hormone biosynthesis;ko01100//Metabolic pathways;ko00590//Arachidonic acid metabolism
CL5146.Contig1_All	2419	237	1387	4.625	28.8478	2.6409	Up	3.56e-214	3.58e-212	gi|307211778|gb|EFN87759.1|	202.6	8e-50	MOSC domain-containing protein 1, mitochondrial [Harpegnathos saltator]	--	--	--	--	sp|Q9GKW0|MOSC2_MACFA	172	2e-42	MOSC domain-containing protein 2, mitochondrial OS=Macaca fascicularis GN=MARC2 PE=2 SV=1	YPO1417_1	130	8e-30	COG3217	Uncharacterized Fe-S protein	K15631	1e-19	99.4	spu:583644	molybdenum cofactor sulfurtransferase [EC:2.8.1.9]	-	-	-	--
CL1133.Contig5_All	6230	168	1226	1.273	9.9009	2.9593	Up	6.25e-214	6.28e-212	gi|270016376|gb|EFA12822.1|	189.9	1e-45	domeless [Tribolium castaneum]	--	--	--	--	sp|Q9VWE0|DOME_DROME	99.4	9e-20	Cytokine receptor OS=Drosophila melanogaster GN=dome PE=1 SV=1	--	--	--	--	--	K01104	5e-21	105	dpe:Dper_GL18308	protein-tyrosine phosphatase [EC:3.1.3.48]	-	-	-	ko04630//Jak-STAT signaling pathway;ko04060//Cytokine-cytokine receptor interaction
CL463.Contig2_All	4924	326	1575	3.1253	16.0929	2.3644	Up	8.05e-214	8.08e-212	gi|260803037|ref|XP_002596398.1|	1018.1	0	hypothetical protein BRAFLDRAFT_76215 [Branchiostoma floridae] >gi|229281653|gb|EEN52410.1| hypothetical protein BRAFLDRAFT_76215 [Branchiostoma floridae]	--	--	--	--	--	--	--	--	RSc1546_2	441	5e-123	COG1882	Pyruvate-formate lyase	--	--	--	--	--	-	-	-	--
Unigene2961_All	1490	2	690	0.0634	23.2989	8.5216	Up	2.41e-213	2.41e-211	gi|22218918|pdb|1K7H|A	533.9	8e-150	Chain A, Crystal Structure Of Shrimp Alkaline Phosphatase >gi|22218919|pdb|1K7H|B Chain B, Crystal Structure Of Shrimp Alkaline Phosphatase	--	--	--	--	sp|Q92058|PPBT_CHICK	367	5e-101	Alkaline phosphatase, tissue-nonspecific isozyme OS=Gallus gallus GN=ALPL PE=2 SV=1	XF0657	258	1e-68	COG1785	Alkaline phosphatase	K01077	1e-111	404	tca:660063	alkaline phosphatase [EC:3.1.3.1]	GO:0008152//metabolic process	GO:0016791//phosphatase activity	-	ko01100//Metabolic pathways;ko00790//Folate biosynthesis
CL504.Contig2_All	2307	24	799	0.4911	17.425	5.149	Up	2.45e-213	2.44e-211	--	--	--	--	--	--	--	--	--	--	--	--	--	--	--	--	--	--	--	--	--	--	-	-	-	--
CL559.Contig3_All	1059	1556	249	69.3605	11.8298	-2.5517	Down	2.77e-213	2.76e-211	gi|321475489|gb|EFX86452.1|	181.8	5e-44	hypothetical protein DAPPUDRAFT_208220 [Daphnia pulex]	--	--	--	--	sp|Q66S17|NATT3_THANI	53.1	1e-06	Natterin-3 OS=Thalassophryne nattereri PE=1 SV=1	--	--	--	--	--	K07739	8e-16	85.1	dan:Dana_GF21222	elongator complex protein 3 [EC:2.3.1.48]	-	GO:0008168//methyltransferase activity	-	--
Unigene36008_All	1527	0	674	0	22.2072	14.4387	Up	4.14e-213	4.12e-211	gi|31043932|emb|CAD57204.1|	504.2	7e-141	putative beta-N-acetylhexosaminidase [Phallusia mammillata]	gi|51980340|gb|BC082097.1|	67.9	1e-07	Rattus norvegicus hexosaminidase A, mRNA (cDNA clone MGC:95289 IMAGE:7134440), complete cds	sp|Q0V8R6|HEXA_BOVIN	486	6e-137	Beta-hexosaminidase subunit alpha OS=Bos taurus GN=HEXA PE=2 SV=1	CC0447	145	2e-34	COG3525	N-acetyl-beta-hexosaminidase	K12373	7e-139	494	gga:415320	hexosaminidase [EC:3.2.1.52]	GO:0048731;GO:0044763;GO:0071704;GO:0050877//neurological system process	GO:0016798//hydrolase activity, acting on glycosyl bonds	-	ko04142//Lysosome;ko00520//Amino sugar and nucleotide sugar metabolism;ko00511//Other glycan degradation;ko00603//Glycosphingolipid biosynthesis - globo series;ko01100//Metabolic pathways;ko00531//Glycosaminoglycan degradation;ko00604//Glycosphingolipid biosynthesis - ganglio series
Unigene12844_All	3253	39	854	0.566	13.2083	4.5445	Up	1.38e-212	1.37e-210	gi|194751043|ref|XP_001957836.1|	133.7	6e-29	GF23821 [Drosophila ananassae] >gi|190625118|gb|EDV40642.1| GF23821 [Drosophila ananassae]	--	--	--	--	sp|O70131|NINJ1_MOUSE	97.4	2e-19	Ninjurin-1 OS=Mus musculus GN=Ninj1 PE=2 SV=1	--	--	--	--	--	K14822	8e-09	63.9	bfo:BRAFLDRAFT_117812	rRNA-processing protein CGR1	-	-	-	--
Unigene28912_All	4790	907	2604	8.9386	27.3513	1.6135	Up	2.7e-212	2.68e-210	gi|405971091|gb|EKC35946.1|	488.4	1e-135	Serine--pyruvate aminotransferase, mitochondrial [Crassostrea gigas]	--	--	--	--	sp|P31029|SPYA_CALJA	422	5e-117	Serine--pyruvate aminotransferase, mitochondrial OS=Callithrix jacchus GN=AGXT PE=2 SV=1	alr1004	359	2e-98	COG0075	Serine-pyruvate aminotransferase/archaeal aspartate aminotransferase	K00830	3e-128	461	spu:575497	alanine-glyoxylate transaminase / serine-glyoxylate transaminase / serine-pyruvate transaminase [EC:2.6.1.44 2.6.1.45 2.6.1.51]	-	GO:0008483//transaminase activity	-	ko00260//Glycine, serine and threonine metabolism;ko01100//Metabolic pathways;ko00250//Alanine, aspartate and glutamate metabolism;ko00630//Glyoxylate and dicarboxylate metabolism;ko04146//Peroxisome
CL4396.Contig1_All	3467	2373	632	32.3104	9.1714	-1.8168	Down	4.3e-212	4.26e-210	--	--	--	--	--	--	--	--	--	--	--	--	--	--	--	--	--	--	--	--	--	--	-	-	-	--
Unigene28714_All	3661	1328	3255	17.1237	44.7326	1.3853	Up	1.79e-211	1.77e-209	--	--	--	--	--	--	--	--	--	--	--	--	--	--	--	--	--	--	--	--	--	--	-	-	-	--
Unigene10519_All	1763	1313	158	35.157	4.509	-2.9629	Down	2.4e-211	2.37e-209	gi|198422293|ref|XP_002122881.1|	454.1	1e-125	PREDICTED: agmatinase, mitochondrial [Ciona intestinalis]	--	--	--	--	sp|Q90XD2|SPEB_CHICK	428	2e-119	Agmatinase, mitochondrial OS=Gallus gallus GN=AGMAT PE=2 SV=1	PA1421	390	3e-108	COG0010	Arginase/agmatinase/formimionoglutamate hydrolase, arginase family	K01480	1e-126	454	cin:100177356	agmatinase [EC:3.5.3.11]	GO:0006596//polyamine biosynthetic process	GO:0016813//hydrolase activity, acting on carbon-nitrogen (but not peptide) bonds, in linear amidines	-	ko01100//Metabolic pathways;ko00330//Arginine and proline metabolism
Unigene4630_All	1303	3673	1361	133.069	52.5517	-1.3404	Down	7.86e-211	7.76e-209	--	--	--	--	--	--	--	--	--	--	--	--	--	--	--	--	--	--	--	--	--	--	-	-	-	--
Unigene19622_All	2008	250	1400	5.8773	35.0782	2.5773	Up	2.41e-210	2.38e-208	gi|340727004|ref|XP_003401841.1|	110.5	3e-22	PREDICTED: hypothetical protein LOC100648841 [Bombus terrestris]	gi|334279148|dbj|AB604092.1|	83.8	3e-12	Oryzias latipes DNA, Orla-UGA region, BAC clone: BUSMB756C2016Q2	sp|Q8SY33|GAWKY_DROME	81.3	8e-15	Protein Gawky OS=Drosophila melanogaster GN=gw PE=1 SV=1	--	--	--	--	--	K09057	3e-06	44.7	dgr:Dgri_GH23565	hepatic leukemia factor	-	-	-	ko04711//Circadian rhythm - fly
CL487.Contig2_All	1859	55	900	1.3966	24.3577	4.1244	Up	5.74e-210	5.64e-208	--	--	--	--	--	--	--	--	--	--	--	--	--	--	--	--	--	--	--	--	--	--	-	-	-	--
Unigene28833_All	2418	53	892	1.0347	18.5601	4.1649	Up	1.47e-209	1.44e-207	--	--	--	--	--	--	--	--	--	--	--	--	--	--	--	--	--	--	--	--	--	--	-	-	-	--
CL2672.Contig1_All	243	9	717	1.7484	148.452	6.4078	Up	4.56e-209	4.47e-207	--	--	--	--	--	--	--	--	--	--	--	--	--	--	--	--	--	--	--	--	--	--	-	-	-	--
CL1289.Contig2_All	2399	995	58	19.5791	1.2164	-4.0086	Down	1.12e-208	1.1e-206	gi|156553585|ref|XP_001600172.1|	275.8	7e-72	PREDICTED: facilitated trehalose transporter Tret1-like [Nasonia vitripennis]	--	--	--	--	sp|Q8MKK4|TRE12_DROME	269	2e-71	Facilitated trehalose transporter Tret1-2 homolog OS=Drosophila melanogaster GN=Tret1-2 PE=2 SV=1	L140856	140	1e-32	COG0477	Permeases of the major facilitator superfamily	K14258	9e-73	275	nvi:100115449	facilitated trehalose transporter	GO:0015766	GO:0051119//sugar transmembrane transporter activity	GO:0005886//plasma membrane;GO:0044425//membrane part	--
Unigene25525_All	3282	322	1543	4.6314	23.6538	2.3526	Up	2.89e-208	2.82e-206	gi|242014013|ref|XP_002427693.1|	219.2	1e-54	BCL2/adenovirus E1B 19 kDa protein-interacting protein, putative [Pediculus humanus corporis] >gi|212512123|gb|EEB14955.1| BCL2/adenovirus E1B 19 kDa protein-interacting protein, putative [Pediculus humanus corporis]	--	--	--	--	sp|O55003|BNIP3_MOUSE	80.1	3e-14	BCL2/adenovirus E1B 19 kDa protein-interacting protein 3 OS=Mus musculus GN=Bnip3 PE=1 SV=1	--	--	--	--	--	K15464	1e-55	219	phu:Phum_PHUM335500	BCL2/adenovirus E1B 19 kDa protein-interacting protein 3	-	-	-	ko05134//Legionellosis
Unigene10249_All	1967	1004	2735	24.0951	69.9561	1.5377	Up	7.24e-208	7.05e-206	gi|391347195|ref|XP_003747850.1|	64.7	2e-08	PREDICTED: uncharacterized protein LOC100900325 [Metaseiulus occidentalis]	gi|469366677|gb|GAGG010100387.1|	103	3e-18	TSA: Anolis carolinensis k21:9737679 transcribed RNA sequence	sp|Q9P215|POGK_HUMAN	51.2	8e-06	Pogo transposable element with KRAB domain OS=Homo sapiens GN=POGK PE=1 SV=2	--	--	--	--	--	K14011	2e-06	55.5	phu:Phum_PHUM380870	UBX domain-containing protein 6	-	-	-	ko04141//Protein processing in endoplasmic reticulum
Unigene29123_All	2305	186	1244	3.8093	27.1533	2.8335	Up	1.68e-207	1.63e-205	gi|389594451|ref|XP_003722448.1|	56.2	9e-06	proteophosphoglycan ppg4 [Leishmania major strain Friedlin] >gi|323363676|emb|CBZ12681.1| proteophosphoglycan ppg4 [Leishmania major strain Friedlin]	--	--	--	--	sp|Q75JC9|Y8484_DICDI	60.5	2e-08	Uncharacterized protein DDB_G0271670 OS=Dictyostelium discoideum GN=DDB_G0271670 PE=4 SV=1	--	--	--	--	--	--	--	--	--	--	GO:0044260;GO:0090304	GO:0003824//catalytic activity	-	--
CL2131.Contig3_All	2522	3188	1094	59.6722	21.8245	-1.4511	Down	2.06e-206	2e-204	gi|328704872|ref|XP_001946842.2|	355.5	8e-96	PREDICTED: pancreatic lipase-related protein 2-like [Acyrthosiphon pisum]	gi|338716437|ref|XM_001497755.3|	65.9	9e-07	PREDICTED: Equus caballus pancreatic lipase-related protein 3 (PNLIPRP3), mRNA	sp|P81139|LIPR2_CAVPO	252	3e-66	Pancreatic lipase-related protein 2 OS=Cavia porcellus GN=PNLIPRP2 PE=1 SV=1	--	--	--	--	--	K01046	7e-84	312	dme:Dmel_CG5966	triacylglycerol lipase [EC:3.1.1.3]	-	-	-	ko04972//Pancreatic secretion;ko04977//Vitamin digestion and absorption;ko00564//Glycerophospholipid metabolism;ko04975//Fat digestion and absorption;ko01100//Metabolic pathways;ko00561//Glycerolipid metabolism;ko00592//alpha-Linolenic acid metabolism
Unigene16507_All	1787	1090	89	28.7939	2.5058	-3.5224	Down	2.7e-206	2.61e-204	gi|321478507|gb|EFX89464.1|	238	1e-60	hypothetical protein DAPPUDRAFT_303061 [Daphnia pulex]	--	--	--	--	sp|Q17RR3|LIPR3_HUMAN	180	1e-44	Pancreatic lipase-related protein 3 OS=Homo sapiens GN=PNLIPRP3 PE=2 SV=2	--	--	--	--	--	K14075	4e-46	186	ecb:100033913	pancreatic lipase-related protein 2 [EC:3.1.1.3]	-	-	-	ko04972//Pancreatic secretion;ko04977//Vitamin digestion and absorption;ko04975//Fat digestion and absorption;ko01100//Metabolic pathways;ko00561//Glycerolipid metabolism
Unigene28740_All	928	177	1217	9.0038	65.9805	2.8734	Up	4.94e-206	4.78e-204	gi|355749474|gb|EHH53873.1|	342	2e-92	hypothetical protein EGM_14582 [Macaca fascicularis]	gi|441625498|ref|XM_003257478.2|	63.9	1e-06	PREDICTED: Nomascus leucogenys mannosidase, beta A, lysosomal, transcript variant 2 (MANBA), mRNA	sp|O00462|MANBA_HUMAN	339	6e-93	Beta-mannosidase OS=Homo sapiens GN=MANBA PE=1 SV=3	SMc04255	151	2e-36	COG3250	Beta-galactosidase/beta-glucuronidase	K01192	3e-93	342	mcc:712531	beta-mannosidase [EC:3.2.1.25]	GO:0006464//cellular protein modification process	GO:0003824//catalytic activity	-	ko04142//Lysosome;ko00511//Other glycan degradation
CL1120.Contig1_All	1962	447	1776	10.7549	45.5425	2.0822	Up	1.01e-205	9.74e-204	gi|52695497|pdb|1SHN|A	727.2	0	Chain A, Crystal Structure Of Shrimp Alkaline Phosphatase With Phosphate Bound >gi|52695498|pdb|1SHN|B Chain B, Crystal Structure Of Shrimp Alkaline Phosphatase With Phosphate Bound >gi|52695499|pdb|1SHQ|A Chain A, Crystal Structure Of Shrimp Alkaline Phosphatase With Magnesium In M3 >gi|52695500|pdb|1SHQ|B Chain B, Crystal Structure Of Shrimp Alkaline Phosphatase With Magnesium In M3	--	--	--	--	sp|Q92058|PPBT_CHICK	404	5e-112	Alkaline phosphatase, tissue-nonspecific isozyme OS=Gallus gallus GN=ALPL PE=2 SV=1	XF0657	300	8e-81	COG1785	Alkaline phosphatase	K01077	4e-124	446	tca:660063	alkaline phosphatase [EC:3.1.3.1]	GO:0016311//dephosphorylation	GO:0046872//metal ion binding;GO:0004035//alkaline phosphatase activity	-	ko01100//Metabolic pathways;ko00790//Folate biosynthesis
CL3913.Contig1_All	804	128	1092	7.5154	68.3344	3.1847	Up	4.88e-205	4.7e-203	gi|355745378|gb|EHH50003.1|	33.5	1e-06	hypothetical protein EGM_00760, partial [Macaca fascicularis]	gi|57164519|gb|AC116384.9|	81.8	5e-12	Mus musculus chromosome 3, clone RP23-20L19, complete sequence	sp|P42145|HSP1_PSECU	50.8	3e-09	Sperm protamine P1 OS=Pseudochirops cupreus GN=PRM1 PE=2 SV=2	YOR054c	54.3	2e-07	COG0452	Phosphopantothenoylcysteine synthetase/decarboxylase	K08701	3e-09	46.6	dwi:Dwil_GK16819	nuclear receptor subfamily 1 group D member 3	GO:0050794//regulation of cellular process	-	-	--
Unigene29956_All	479	964	2654	95.0037	278.765	1.553	Up	1.06e-204	1.02e-202	--	--	--	--	--	--	--	--	--	--	--	--	--	--	--	--	--	--	--	--	--	--	-	-	-	--
CL1994.Contig1_All	4210	63	906	0.7064	10.8273	3.938	Up	2.6e-204	2.5e-202	gi|345495631|ref|XP_001605707.2|	519.6	5e-145	PREDICTED: Pyruvate dehydrogenase [lipoamide] kinase-like isoform 1 [Nasonia vitripennis]	gi|55701326|gb|AC150424.3|	75.8	2e-09	Branchiostoma floridae clone CH302-7J16, complete sequence	sp|P91622|PDK_DROME	471	6e-132	[Pyruvate dehydrogenase [lipoamide]] kinase, mitochondrial OS=Drosophila melanogaster GN=Pdk PE=2 SV=2	SPAC644.11c	201	1e-50	COG0642	Signal transduction histidine kinase	K00898	9e-146	519	nvi:100122108	pyruvate dehydrogenase kinase [EC:2.7.11.2]	-	GO:0016301//kinase activity	-	--
Unigene37406_All	915	3	667	0.1548	36.6756	7.8883	Up	4.6e-204	4.41e-202	--	--	--	--	--	--	--	--	--	--	--	--	--	--	--	--	--	--	--	--	--	--	-	-	-	--
CL6151.Contig2_All	1877	932	2593	23.4396	69.5042	1.5682	Up	6.92e-203	6.62e-201	gi|383857805|ref|XP_003704394.1|	537	1e-150	PREDICTED: diacylglycerol O-acyltransferase 1-like [Megachile rotundata]	--	--	--	--	sp|O75907|DGAT1_HUMAN	408	2e-113	Diacylglycerol O-acyltransferase 1 OS=Homo sapiens GN=DGAT1 PE=1 SV=2	ECU10g0300	162	1e-39	COG5056	Acyl-CoA cholesterol acyltransferase	K11155	2e-151	536	aga:AgaP_AGAP007843	diacylglycerol O-acyltransferase 1 [EC:2.3.1.20 2.3.1.75 2.3.1.76]	GO:0035220//wing disc development;GO:0010888//negative regulation of lipid storage;GO:0045477//regulation of nurse cell apoptotic process;GO:0019432//triglyceride biosynthetic process	GO:0004144//diacylglycerol O-acyltransferase activity;GO:0004772//sterol O-acyltransferase activity	GO:0044425//membrane part;GO:0005783//endoplasmic reticulum	ko00830//Retinol metabolism;ko04975//Fat digestion and absorption;ko01100//Metabolic pathways;ko00561//Glycerolipid metabolism
Unigene15978_All	636	614	2063	45.5733	163.198	1.8404	Up	1.19e-202	1.14e-200	gi|237847765|gb|ACR23314.1|	239.6	8e-62	chitinase 4 precursor [Litopenaeus vannamei]	gi|268637885|ref|XM_634068.2|	159	2e-35	Dictyostelium discoideum AX4 mRNA-decapping enzyme 2 (dcp2) mRNA, complete cds	sp|Q11174|CHIT_CAEEL	105	8e-23	Probable endochitinase OS=Caenorhabditis elegans GN=cht-1 PE=1 SV=1	YPR042c	75.1	9e-14	COG5099	RNA-binding protein of the Puf family, translational repressor	K01183	2e-27	122	cqu:CpipJ_CPIJ010945	chitinase [EC:3.2.1.14]	-	GO:0003824//catalytic activity	-	ko00520//Amino sugar and nucleotide sugar metabolism
CL780.Contig5_All	1939	200	1257	4.8691	32.616	2.7439	Up	1.4e-202	1.33e-200	gi|321468379|gb|EFX79364.1|	34.3	2e-56	hypothetical protein DAPPUDRAFT_319680 [Daphnia pulex]	--	--	--	--	sp|Q8NBN7|RDH13_HUMAN	185	6e-47	Retinol dehydrogenase 13 OS=Homo sapiens GN=RDH13 PE=1 SV=2	Rv0068	129	2e-29	COG1028	Dehydrogenases with different specificities (related to short-chain alcohol dehydrogenases)	K11153	7e-50	199	gga:423274	retinol dehydrogenase 12 [EC:1.1.1.-]	-	-	-	ko00830//Retinol metabolism;ko01100//Metabolic pathways;ko00591//Linoleic acid metabolism;ko00051//Fructose and mannose metabolism;ko00650//Butanoate metabolism
CL6297.Contig2_All	4805	125	1071	1.228	11.2142	3.1909	Up	1.67e-201	1.59e-199	gi|255918329|gb|ABL86001.2|	186.8	1e-44	E cadherin [Tenebrio molitor]	gi|145843833|gb|EF204177.1|	218	2e-52	Macrobrachium rosenbergii clone SUGbp8-101 microsatellite sequence	sp|Q9V5N8|STAN_DROME	194	2e-48	Protocadherin-like wing polarity protein stan OS=Drosophila melanogaster GN=stan PE=1 SV=4	all7128_2	68.9	8e-11	COG2931	RTX toxins and related Ca2+-binding proteins	K04600	8e-50	200	dpe:Dper_GL17301	cadherin EGF LAG seven-pass G-type receptor 1 (flamingo)	GO:0044763	-	-	--
CL4893.Contig3_All	1450	1212	138	39.4579	4.7883	-3.0427	Down	1.93e-200	1.84e-198	gi|75022291|sp|Q9GV46.1|LUCB_OPLGR	189.5	3e-46	RecName: Full=Oplophorus-luciferin 2-monooxygenase non-catalytic subunit; Flags: Precursor >gi|10336557|dbj|BAB13775.1| oxygenase [Oplophorus gracilirostris]	--	--	--	--	sp|Q9GV46|LUCB_OPLGR	189	1e-47	Oplophorus-luciferin 2-monooxygenase non-catalytic subunit OS=Oplophorus gracilirostris PE=1 SV=1	--	--	--	--	--	K13023	2e-12	74.3	bta:614562	carboxypeptidase N regulatory subunit	-	GO:0003824//catalytic activity	-	--
Unigene10524_All	1850	718	3	18.3211	0.0816	-7.8107	Down	3.18e-200	3.03e-198	gi|395484803|gb|AFN66646.1|	401.4	8e-110	glucan pattern-recognition lipoprotein [Fenneropenaeus chinensis]	--	--	--	--	--	--	--	--	--	--	--	--	--	--	--	--	--	--	-	-	-	--
CL609.Contig1_All	1766	2460	712	65.7572	20.2844	-1.6968	Down	4.98e-200	4.72e-198	gi|321463549|gb|EFX74564.1|	296.6	2e-78	Endoribonuclease-like protein [Daphnia pulex]	--	--	--	--	sp|Q9PTU6|ENDOU_PAROL	236	9e-62	Poly(U)-specific endoribonuclease OS=Paralichthys olivaceus GN=endou PE=2 SV=1	--	--	--	--	--	K14648	1e-64	248	cin:100182819	poly(U)-specific endoribonuclease [EC:3.1.-.-]	-	GO:0016787//hydrolase activity	-	--
Unigene3676_All	2170	1673	3687	36.3944	85.4842	1.2319	Up	9.56e-200	9.05e-198	gi|221485922|gb|EEE24192.1|	57.4	3e-06	conserved hypothetical protein [Toxoplasma gondii GT1]	--	--	--	--	sp|Q75JC9|Y8484_DICDI	89	4e-17	Uncharacterized protein DDB_G0271670 OS=Dictyostelium discoideum GN=DDB_G0271670 PE=4 SV=1	XF1267	89.4	2e-17	COG5297	Cellobiohydrolase A (1,4-beta-cellobiosidase A)	K15172	6e-13	77	mdo:100031345	transcription elongation factor SPT5	-	-	-	ko05014//Amyotrophic lateral sclerosis (ALS)
Unigene8399_All	496	874	35	83.1818	3.5503	-4.5503	Down	1.17e-199	1.11e-197	--	--	--	--	--	--	--	--	--	--	--	--	--	--	--	--	--	--	--	--	--	--	-	-	-	--
CL2373.Contig1_All	3680	371	1603	4.7591	21.9159	2.2032	Up	1.25e-199	1.18e-197	gi|403361627|gb|EJY80515.1|	65.5	2e-08	putative serine/threonine-protein kinase nek2 [Oxytricha trifallax]	--	--	--	--	sp|Q86SG6|NEK8_HUMAN	57.4	2e-07	Serine/threonine-protein kinase Nek8 OS=Homo sapiens GN=NEK8 PE=1 SV=1	--	--	--	--	--	K08857	6e-08	61.2	cin:100175739	NIMA (never in mitosis gene a)-related kinase [EC:2.7.11.1]	-	GO:0016772//transferase activity, transferring phosphorus-containing groups	-	--
Unigene12924_All	1895	153	1133	3.8114	30.0811	2.9805	Up	2.82e-199	2.66e-197	gi|198467908|ref|XP_001354551.2|	241.5	1e-61	GA15266 [Drosophila pseudoobscura pseudoobscura] >gi|198146162|gb|EAL31604.2| GA15266 [Drosophila pseudoobscura pseudoobscura]	--	--	--	--	sp|Q9VZ49|ENDOU_DROME	234	4e-61	Poly(U)-specific endoribonuclease homolog OS=Drosophila melanogaster GN=CG2145 PE=1 SV=1	--	--	--	--	--	K14648	1e-62	241	dpe:Dper_GL18244	poly(U)-specific endoribonuclease [EC:3.1.-.-]	-	GO:0016787//hydrolase activity	-	--
CL644.Contig1_All	4643	409	1674	4.1584	18.1397	2.1251	Up	3.95e-199	3.72e-197	gi|123438677|ref|XP_001310118.1|	87	1e-14	viral A-type inclusion protein [Trichomonas vaginalis G3]	gi|360043576|emb|HE601631.1|	73.8	7e-09	Schistosoma mansoni strain Puerto Rico chromosome W, complete genome	sp|O76329|ACTNB_DICDI	146	4e-34	Interaptin OS=Dictyostelium discoideum GN=abpD PE=1 SV=1	AF1032	98.6	9e-20	COG0419	ATPase involved in DNA repair	K12478	1e-36	157	mdo:100015221	early endosome antigen 1	-	-	-	ko05152//Tuberculosis;ko04145//Phagosome;ko04144//Endocytosis
Unigene6883_All	1227	79	936	3.0394	38.3799	3.6585	Up	4.31e-199	4.06e-197	--	--	--	--	--	--	--	--	--	--	--	--	--	--	--	--	--	--	--	--	--	--	-	-	-	--
CL4152.Contig3_All	2954	112	1025	1.7898	17.4577	3.286	Up	2.61e-198	2.45e-196	gi|195504865|ref|XP_002099262.1|	539.6	3e-151	GE23464 [Drosophila yakuba] >gi|194185363|gb|EDW98974.1| GE23464 [Drosophila yakuba]	--	--	--	--	sp|Q9VCA2|ORCT_DROME	530	6e-150	Organic cation transporter protein OS=Drosophila melanogaster GN=Orct PE=1 SV=1	SMa1447	122	5e-27	COG0477	Permeases of the major facilitator superfamily	K08202	4e-152	539	dya:Dyak_GE23464	MFS transporter, OCT family, solute carrier family 22 (organic cation transporter), member 4/5	GO:0006915//apoptotic process;GO:0015695//organic cation transport	GO:0015101//organic cation transmembrane transporter activity	GO:0016021//integral to membrane	--
CL1101.Contig1_All	2444	537	1902	10.3722	39.1545	1.9165	Up	1.72e-197	1.61e-195	gi|345482128|ref|XP_003424534.1|	169.1	1e-39	PREDICTED: hypothetical protein LOC100680405 [Nasonia vitripennis]	--	--	--	--	sp|P01267|THYG_BOVIN	57.8	1e-07	Thyroglobulin OS=Bos taurus GN=TG PE=1 SV=1	--	--	--	--	--	K10809	4e-07	57.8	bta:280706	thyroglobulin	-	-	-	ko05320//Autoimmune thyroid disease
CL3281.Contig3_All	3558	595	2002	7.8942	28.3094	1.8424	Up	5.13e-197	4.79e-195	gi|242022370|ref|XP_002431613.1|	653.7	0	conserved hypothetical protein [Pediculus humanus corporis] >gi|212516921|gb|EEB18875.1| conserved hypothetical protein [Pediculus humanus corporis]	gi|403305518|ref|XM_003943262.1|	240	4e-59	PREDICTED: Saimiri boliviensis boliviensis protein kinase N2, transcript variant 3 (PKN2), mRNA	sp|A1Z7T0|PKN_DROME	600	9e-171	Serine/threonine-protein kinase N OS=Drosophila melanogaster GN=Pkn PE=1 SV=1	YBL105c_2	368	3e-101	COG0515	Serine/threonine protein kinase	K06071	0	653	phu:Phum_PHUM537470	protein kinase N [EC:2.7.11.13]	GO:0006468//protein phosphorylation;GO:0007165//signal transduction	GO:0005524//ATP binding;GO:0004674//protein serine/threonine kinase activity	GO:0005622//intracellular	ko05132//Salmonella infection
CL3322.Contig1_All	1144	929	52	38.3344	2.2869	-4.0672	Down	5.43e-197	5.07e-195	--	--	--	--	--	--	--	--	--	--	--	--	--	--	--	--	--	--	--	--	--	--	-	-	-	--
CL588.Contig1_All	1937	172	1169	4.1918	30.3639	2.8567	Up	8.84e-197	8.24e-195	gi|390333916|ref|XP_786341.3|	95.5	1e-17	PREDICTED: SH3 domain-containing kinase-binding protein 1-like [Strongylocentrotus purpuratus]	--	--	--	--	sp|Q8N3K9|CMYA5_HUMAN	62.8	3e-09	Cardiomyopathy-associated protein 5 OS=Homo sapiens GN=CMYA5 PE=1 SV=3	--	--	--	--	--	K04574	1e-10	69.3	gga:417020	neurofilament heavy polypeptide	-	-	-	ko05100//Bacterial invasion of epithelial cells;ko05014//Amyotrophic lateral sclerosis (ALS)
Unigene16528_All	1880	1593	3549	39.9997	94.9775	1.2476	Up	3.59e-196	3.34e-194	gi|193203953|ref|NP_494232.2|	72.8	7e-11	Protein B0281.3 [Caenorhabditis elegans] >gi|351065646|emb|CCD61640.1| Protein B0281.3 [Caenorhabditis elegans]	--	--	--	--	sp|Q8CH72|TRI32_MOUSE	62	4e-09	E3 ubiquitin-protein ligase TRIM32 OS=Mus musculus GN=Trim32 PE=1 SV=2	slr1251	54.7	5e-07	COG0652	Peptidyl-prolyl cis-trans isomerase (rotamase) - cyclophilin family	K10607	3e-09	64.3	oaa:100077429	tripartite motif-containing protein 32 [EC:6.3.2.19]	GO:0032402//melanosome transport;GO:0070121//Kupffer's vesicle development	-	-	ko04120//Ubiquitin mediated proteolysis
CL317.Contig3_All	3102	38	793	0.5783	12.8619	4.4751	Up	1.24e-195	1.15e-193	--	--	--	--	--	--	--	--	--	--	--	--	--	--	--	--	--	--	--	--	--	--	-	-	-	--
Unigene19547_All	2585	395	1628	7.2133	31.6859	2.1351	Up	7.11e-195	6.6e-193	gi|198463339|ref|XP_002135479.1|	58.9	1e-06	GA28568 [Drosophila pseudoobscura pseudoobscura] >gi|198151215|gb|EDY74106.1| GA28568 [Drosophila pseudoobscura pseudoobscura]	--	--	--	--	sp|Q92954|PRG4_HUMAN	57.4	2e-07	Proteoglycan 4 OS=Homo sapiens GN=PRG4 PE=1 SV=2	--	--	--	--	--	K10955	1e-07	59.7	tgu:100220116	intestinal mucin-2	-	-	-	ko05110//Vibrio cholerae infection;ko05146//Amoebiasis;ko04010//MAPK signaling pathway;ko00310//Lysine degradation;ko05010//Alzheimer's disease;ko05016//Huntington's disease
CL6398.Contig1_All	522	728	8	65.8354	0.7711	-6.4158	Down	3.79e-194	3.51e-192	gi|238477261|gb|ACR43472.1|	54.7	2e-06	hypothetical ferritin light-chain subunit [Rimicaris exoculata]	--	--	--	--	--	--	--	--	--	--	--	--	--	--	--	--	--	--	-	-	-	--
CL1768.Contig1_All	3583	112	1009	1.4756	14.1683	3.2633	Up	5.42e-194	5.01e-192	gi|270014766|gb|EFA11214.1|	1458.3	0	hypothetical protein TcasGA2_TC005178 [Tribolium castaneum]	gi|348525531|ref|XM_003450228.1|	133	7e-27	PREDICTED: Oreochromis niloticus solute carrier family 12 member 5-like (LOC100706669), mRNA	sp|Q9UHW9|S12A6_HUMAN	1196	0	Solute carrier family 12 member 6 OS=Homo sapiens GN=SLC12A6 PE=1 SV=2	SPBC18H10.16	275	5e-73	COG0531	Amino acid transporters	K14427	0	1444	aag:AaeL_AAEL011792	solute carrier family 12 (potassium/chloride transporter), member 4/5/6	GO:0006811//ion transport;GO:0055085//transmembrane transport	GO:0015379//potassium:chloride symporter activity	GO:0016021//integral to membrane	ko04727//GABAergic synapse
CL620.Contig1_All	1836	396	1625	10.1817	44.5301	2.1288	Up	8.62e-194	7.95e-192	gi|146432689|gb|ABQ41245.1|	201.1	1e-49	male reproductive-related LIM protein [Macrobrachium rosenbergii]	gi|146432688|gb|EF364552.1|	3096	0	Macrobrachium rosenbergii clone LIM male reproductive-related LIM protein mRNA, complete cds	sp|P53777|MLP1_DROME	144	7e-34	Muscle LIM protein 1 OS=Drosophila melanogaster GN=Mlp60A PE=2 SV=1	--	--	--	--	--	K09377	4e-30	133	bfo:BRAFLDRAFT_269843	cysteine and glycine-rich protein	-	GO:0046872//metal ion binding	-	--
Unigene25778_All	2954	1860	3911	29.7236	66.6116	1.1642	Up	1.03e-193	9.53e-192	gi|49522592|gb|AAH75373.1|	701.8	0	aspartyl-tRNA synthetase [Xenopus (Silurana) tropicalis]	gi|342326427|gb|JF284583.1|	111	2e-20	Cherax quadricarinatus clone V12-641 aspartyl-tRNA synthetase mRNA, partial cds	sp|P15178|SYDC_RAT	649	0	Aspartate--tRNA ligase, cytoplasmic OS=Rattus norvegicus GN=Dars PE=2 SV=1	SPCC1223.07c	532	1e-150	COG0017	Aspartyl/asparaginyl-tRNA synthetases	K01876	0	701	xtr:394926	aspartyl-tRNA synthetase [EC:6.1.1.12]	GO:0006422//aspartyl-tRNA aminoacylation	GO:0003676//nucleic acid binding;GO:0005524//ATP binding;GO:0004815//aspartate-tRNA ligase activity	GO:0005737//cytoplasm	ko00970//Aminoacyl-tRNA biosynthesis
Unigene23169_All	1017	1433	3299	66.5157	163.205	1.2949	Up	2.52e-193	2.32e-191	gi|71895617|ref|NP_001026665.1|	61.2	9e-08	serine/arginine repetitive matrix protein 1 [Gallus gallus] >gi|82083007|sp|Q5ZMJ9.1|SRRM1_CHICK RecName: Full=Serine/arginine repetitive matrix protein 1	gi|18497077|gb|AC091503.2|	67.9	9e-08	Rattus norvegicus strain Brown Norway clone RP31-446A15, complete sequence	sp|Q5ZMJ9|SRRM1_CHICK	61.2	3e-09	Serine/arginine repetitive matrix protein 1 OS=Gallus gallus GN=SRRM1 PE=2 SV=1	--	--	--	--	--	K13171	1e-08	61.2	gga:428216	serine/arginine repetitive matrix protein 1	-	-	-	ko03013//RNA transport;ko03015//mRNA surveillance pathway
Unigene9871_All	1315	381	1593	13.6772	60.9485	2.1558	Up	4.58e-193	4.2e-191	--	--	--	--	--	--	--	--	--	--	--	--	--	--	--	--	--	--	--	--	--	--	-	-	-	--
Unigene19315_All	1509	61	858	1.9083	28.6069	3.906	Up	2.19e-192	2.01e-190	gi|411100753|gb|AFW03838.1|	724.2	0	serine protease inhibitor [Exopalaemon carinicauda]	gi|411100752|gb|JQ838045.1|	567	1e-158	Exopalaemon carinicauda serine protease inhibitor mRNA, complete cds	sp|Q9JK88|SPI2_MOUSE	190	6e-48	Serpin I2 OS=Mus musculus GN=Serpini2 PE=1 SV=1	MA2246	172	1e-42	COG4826	Serine protease inhibitor	K13963	3e-47	190	xtr:496899	serpin B	GO:0050789//regulation of biological process	-	-	ko05146//Amoebiasis
CL2116.Contig2_All	12170	517	1832	2.0054	7.5737	1.9171	Up	2.2e-190	2.01e-188	gi|270003675|gb|EFA00123.1|	1263.1	0	hypothetical protein TcasGA2_TC002939 [Tribolium castaneum]	--	--	--	--	sp|Q9P2E3|ZNFX1_HUMAN	791	0	NFX1-type zinc finger-containing protein 1 OS=Homo sapiens GN=ZNFX1 PE=1 SV=2	SPCC1739.03	353	4e-96	COG1112	Superfamily I DNA and RNA helicases and helicase subunits	K15683	3e-33	147	xla:779353	NF-X1-type zinc finger protein NFXL1	-	-	-	--
Unigene11476_All	523	30	746	2.7078	71.7645	4.7281	Up	2.33e-190	2.13e-188	--	--	--	--	gi|375197265|gb|JN739556.1|	71.9	3e-09	Cyprinus carpio clone 413983 microsatellite sequence	--	--	--	--	--	--	--	--	--	--	--	--	--	--	-	-	-	--
CL2394.Contig2_All	4462	126	1028	1.333	11.5914	3.1203	Up	2.24e-189	2.04e-187	gi|307188588|gb|EFN73316.1|	227.3	6e-57	Solute carrier family 46 member 3 [Camponotus floridanus]	--	--	--	--	sp|Q5EBA8|PCFT_RAT	101	2e-20	Proton-coupled folate transporter OS=Rattus norvegicus GN=Slc46a1 PE=2 SV=1	DR0472	55.5	8e-07	COG0477	Permeases of the major facilitator superfamily	K14613	1e-56	223	dan:Dana_GF21601	MFS transporter, PCFT/HCP family, solute carrier family 46 (folate transporter), member 1/3	-	-	-	ko04977//Vitamin digestion and absorption;ko04978//Mineral absorption
Unigene36058_All	240	0	598	0	125.361	16.9357	Up	3.66e-189	3.33e-187	--	--	--	--	--	--	--	--	--	--	--	--	--	--	--	--	--	--	--	--	--	--	-	-	-	--
Unigene3771_All	1103	1359	213	58.1625	9.7158	-2.5817	Down	5.61e-189	5.09e-187	--	--	--	--	--	--	--	--	--	--	--	--	--	--	--	--	--	--	--	--	--	--	-	-	-	--
Unigene28642_All	4492	410	1629	4.3087	18.2454	2.0822	Up	7.37e-189	6.68e-187	gi|321472855|gb|EFX83824.1|	1045	0	hypothetical protein DAPPUDRAFT_315465 [Daphnia pulex]	gi|466028401|ref|XM_004273670.1|	71.9	3e-08	PREDICTED: Orcinus orca ATPase, class VI, type 11A (ATP11A), mRNA	sp|Q9Y2G3|AT11B_HUMAN	892	0	Probable phospholipid-transporting ATPase IF OS=Homo sapiens GN=ATP11B PE=1 SV=2	YAL026c	586	1e-166	COG0474	Cation transport ATPase	K01530	0	924	tgu:100219227	phospholipid-translocating ATPase [EC:3.6.3.1]	-	GO:0005488//binding	-	--
CL3874.Contig1_All	2903	639	2036	10.3909	35.2861	1.7638	Up	1.1e-188	9.98e-187	gi|321474731|gb|EFX85695.1|	533.9	1e-149	hypothetical protein DAPPUDRAFT_309035 [Daphnia pulex]	gi|170027691|ref|XM_001841679.1|	65.9	1e-06	Culex quinquefasciatus conserved hypothetical protein, mRNA	sp|Q3UDW8|HGNAT_MOUSE	384	5e-106	Heparan-alpha-glucosaminide N-acetyltransferase OS=Mus musculus GN=Hgsnat PE=1 SV=2	all1887	139	4e-32	COG4299	Uncharacterized conserved protein	K10532	8e-133	475	aag:AaeL_AAEL000933	heparan-alpha-glucosaminide N-acetyltransferase [EC:2.3.1.78]	-	-	-	ko04142//Lysosome;ko01100//Metabolic pathways;ko00531//Glycosaminoglycan degradation
CL1744.Contig1_All	599	62	848	4.8861	71.2265	3.8657	Up	1.18e-188	1.07e-186	--	--	--	--	--	--	--	--	--	--	--	--	--	--	--	--	--	--	--	--	--	--	-	-	-	--
CL550.Contig3_All	5781	728	2182	5.9447	18.99	1.6756	Up	4.62e-188	4.16e-186	gi|383858766|ref|XP_003704870.1|	59.3	2e-06	PREDICTED: uncharacterized protein LOC100882592 [Megachile rotundata]	--	--	--	--	sp|O15084|ANR28_HUMAN	171	2e-41	Serine/threonine-protein phosphatase 6 regulatory ankyrin repeat subunit A OS=Homo sapiens GN=ANKRD28 PE=1 SV=5	all2748	147	3e-34	COG0666	FOG: Ankyrin repeat	K15502	2e-41	173	rno:306264	serine/threonine-protein phosphatase 6 regulatory ankyrin repeat subunit A	-	-	-	--
Unigene19173_All	3359	178	1148	2.5015	17.1951	2.7811	Up	7.05e-188	6.34e-186	gi|285802975|gb|ADC35398.1|	827	0	beta-integrin [Fenneropenaeus chinensis]	gi|146336986|gb|EF364557.1|	85.7	1e-12	Macrobrachium rosenbergii clone 77 microsatellite sequence	sp|P11584|ITBX_DROME	636	0	Integrin beta-PS OS=Drosophila melanogaster GN=mys PE=1 SV=3	--	--	--	--	--	K05719	0	655	dwi:Dwil_GK25655	integrin beta 1	GO:0007411//axon guidance;GO:0008340//determination of adult lifespan;GO:0035160//maintenance of epithelial integrity, open tracheal system;GO:0008360//regulation of cell shape;GO:0007160//cell-matrix adhesion;GO:0007417//central nervous system development;GO:0035001//dorsal trunk growth, open tracheal system;GO:0016337//cell-cell adhesion;GO:0007517//muscle organ development;GO:0007377//germ-ban…	GO:0005178//integrin binding;GO:0046982//protein heterodimerization activity	GO:0031252//cell leading edge;GO:0008305//integrin complex	ko05414//Dilated cardiomyopathy;ko05410//Hypertrophic cardiomyopathy (HCM);ko04810//Regulation of actin cytoskeleton;ko04510//Focal adhesion;ko04360//Axon guidance;ko04145//Phagosome;ko04670//Leukocyte transendothelial migration;ko04514//Cell adhesion molecules (CAMs);ko05100//Bacterial invasion of epithelial cells;ko05412//Arrhythmogenic right ventricular cardiomyopathy (ARVC);ko05133//Pertussis…
CL406.Contig2_All	875	395	1596	21.3102	91.7693	2.1065	Up	7.83e-188	7.03e-186	--	--	--	--	--	--	--	--	--	--	--	--	--	--	--	--	--	--	--	--	--	--	-	-	-	--
CL4516.Contig1_All	1143	2265	4423	93.545	194.69	1.0574	Up	1.53e-187	1.38e-185	gi|393716352|gb|AFN20598.1|	107.5	1e-21	lectin 2 [Macrobrachium rosenbergii]	gi|393716351|gb|JQ349148.1|	1251	0	Macrobrachium rosenbergii lectin 2 (Lec2) mRNA, complete cds	sp|Q9UBG0|MRC2_HUMAN	54.7	4e-07	C-type mannose receptor 2 OS=Homo sapiens GN=MRC2 PE=1 SV=2	--	--	--	--	--	K06560	8e-09	62	mdo:100026773	mannose receptor, C type	-	-	-	ko05152//Tuberculosis;ko04145//Phagosome
CL6193.Contig1_All	3819	932	2507	11.5203	33.0276	1.5195	Up	2.07e-187	1.85e-185	gi|317419850|emb|CBN81886.1|	1140.2	0	E3 ubiquitin-protein ligase MARCH6 [Dicentrarchus labrax]	gi|426246846|ref|XM_004017150.1|	127	4e-25	PREDICTED: Ovis aries membrane-associated ring finger (C3HC4) 6, E3 ubiquitin protein ligase (MARCH6), mRNA	sp|O60337|MARH6_HUMAN	1122	0	E3 ubiquitin-protein ligase MARCH6 OS=Homo sapiens GN=MARCH6 PE=1 SV=2	SPBC14F5.07	148	8e-35	COG5183	Protein involved in mRNA turnover and stability	K10661	0	1132	acs:100558143	E3 ubiquitin-protein ligase MARCH6 [EC:6.3.2.19]	GO:0070936//protein K48-linked ubiquitination	GO:0031624//ubiquitin conjugating enzyme binding;GO:0004842//ubiquitin-protein ligase activity	GO:0030176//integral to endoplasmic reticulum membrane	ko04141//Protein processing in endoplasmic reticulum
CL5387.Contig2_All	1872	684	5	17.2484	0.1344	-7.0038	Down	9.11e-187	8.15e-185	gi|194759740|ref|XP_001962105.1|	61.6	1e-07	GF15302 [Drosophila ananassae] >gi|190615802|gb|EDV31326.1| GF15302 [Drosophila ananassae]	gi|82697839|gb|AC159253.3|	67.9	2e-07	Mus musculus BAC clone RP24-110K11 from chromosome 3, complete sequence	--	--	--	--	--	--	--	--	--	K02270	7e-07	56.6	gga:421392	cytochrome c oxidase subunit 7a	-	-	-	ko04260//Cardiac muscle contraction;ko05010//Alzheimer's disease;ko05016//Huntington's disease;ko05012//Parkinson's disease;ko00190//Oxidative phosphorylation
CL6116.Contig3_All	1537	90	922	2.7642	30.1807	3.4487	Up	1.63e-186	1.46e-184	--	--	--	--	gi|51536947|gb|AY694154.1|	71.9	9e-09	Dicentrarchus labrax clone DLA0239 microsatellite sequence	--	--	--	--	--	--	--	--	--	--	--	--	--	--	-	-	-	--
CL5691.Contig1_All	2542	50	800	0.9285	15.8339	4.092	Up	8.86e-186	7.89e-184	gi|321472288|gb|EFX83258.1|	726.9	0	hypothetical protein DAPPUDRAFT_48062 [Daphnia pulex]	gi|153913186|dbj|AK267308.1|	67.9	2e-07	Gryllus bimaculatus mRNA, GBcontig14169	sp|Q29GB8|NAAT1_DROPS	604	3e-172	Sodium-dependent nutrient amino acid transporter 1 OS=Drosophila pseudoobscura pseudoobscura GN=NAAT1 PE=3 SV=1	VC2012	239	2e-62	COG0733	Na+-dependent transporters of the SNF family	K05038	0	666	phu:Phum_PHUM294590	solute carrier family 6 (neurotransmitter transporter, amino acid) member 5/7/9/14	-	-	-	--
CL809.Contig2_All	4614	674	2079	6.8957	22.6699	1.717	Up	1.51e-185	1.34e-183	gi|321452618|gb|EFX63962.1|	1289.2	0	hypothetical protein DAPPUDRAFT_305821 [Daphnia pulex]	gi|268326610|emb|FP102937.4|	77.8	4e-10	Zebrafish DNA sequence from clone CH1073-327K18 in linkage group 24, complete sequence	sp|Q0KHY3|Y1004_DROME	1147	0	Extracellular domains-containing protein CG31004 OS=Drosophila melanogaster GN=CG31004 PE=1 SV=1	--	--	--	--	--	K10955	3e-09	65.9	tgu:100220116	intestinal mucin-2	GO:0007156//homophilic cell adhesion;GO:0061028//establishment of endothelial barrier;GO:0019991//septate junction assembly	-	GO:0005920//smooth septate junction	ko05110//Vibrio cholerae infection;ko05146//Amoebiasis;ko04970//Salivary secretion
Unigene1476_All	2444	1689	3611	32.6233	74.336	1.1882	Up	7.15e-185	6.35e-183	gi|91077414|ref|XP_975386.1|	1043.1	0	PREDICTED: similar to conserved hypothetical protein [Tribolium castaneum] >gi|270001633|gb|EEZ98080.1| hypothetical protein TcasGA2_TC000487 [Tribolium castaneum]	gi|386697754|gb|JQ001287.1|	224	2e-54	Histiostomatidae gen. sp. AD357 heat shock protein cognate 5 (Hsc70-5) gene, partial cds	sp|P29845|HSP7E_DROME	1007	0	Heat shock 70 kDa protein cognate 5 OS=Drosophila melanogaster GN=Hsc70-5 PE=1 SV=2	SMc02857	806	0	COG0443	Molecular chaperone	K04043	0	1043	tca:664286	molecular chaperone DnaK	GO:0055114//oxidation-reduction process;GO:0006457//protein folding;GO:0009408//response to heat	GO:0005524//ATP binding;GO:0016887//ATPase activity;GO:0032440//2-alkenal reductase [NAD(P)] activity;GO:0051082//unfolded protein binding	GO:0005875//microtubule associated complex;GO:0005739//mitochondrion;GO:0005811//lipid particle	ko05152//Tuberculosis;ko03018//RNA degradation
CL437.Contig3_All	2154	536	1835	11.7468	42.8611	1.8674	Up	4.44e-184	3.93e-182	gi|317383460|gb|ADV17352.1|	186.4	5e-45	farnesoic acid methyltransferase [Schistocerca gregaria] >gi|359843268|gb|AEV89769.1| farnesoic acid O-methyltransferase [Schistocerca gregaria]	gi|56550821|gb|AC110560.11|	95.6	9e-16	Mus musculus chromosome 3, clone RP23-254K1, complete sequence	sp|P98088|MUC5A_HUMAN	58.9	4e-08	Mucin-5AC (Fragments) OS=Homo sapiens GN=MUC5AC PE=1 SV=3	--	--	--	--	--	K07739	1e-13	79.3	dan:Dana_GF21222	elongator complex protein 3 [EC:2.3.1.48]	-	GO:0016740//transferase activity	-	ko05110//Vibrio cholerae infection;ko05146//Amoebiasis;ko04610//Complement and coagulation cascades;ko04145//Phagosome;ko05150//Staphylococcus aureus infection;ko05133//Pertussis;ko05322//Systemic lupus erythematosus
CL1285.Contig1_All	553	24	699	2.0487	63.5953	4.9561	Up	3.39e-183	2.99e-181	gi|321472994|gb|EFX83962.1|	99.8	7e-20	hypothetical protein DAPPUDRAFT_47355 [Daphnia pulex]	--	--	--	--	sp|P56594|CP2CL_CANFA	76.6	3e-14	Cytochrome P450 2C21 (Fragment) OS=Canis familiaris GN=CYP2C21 PE=2 SV=2	--	--	--	--	--	K14937	8e-18	90.1	ame:551179	cytochrome P450, family 15, subfamily A, polypeptide 1	-	GO:0016491//oxidoreductase activity	-	ko00981//Insect hormone biosynthesis
CL496.Contig4_All	3367	115	976	1.6123	14.5841	3.1772	Up	4.84e-183	4.27e-181	gi|307189308|gb|EFN73739.1|	158.7	2e-36	Cyclin-L1 [Camponotus floridanus]	--	--	--	--	sp|Q52KE7|CCNL1_MOUSE	249	2e-65	Cyclin-L1 OS=Mus musculus GN=Ccnl1 PE=1 SV=1	SPBC32F12.06	83.2	3e-15	COG5333	Cdk activating kinase (CAK)/RNA polymerase II transcription initiation/nucleotide excision repair factor TFIIH/TFIIK, cyclin H subunit	K13170	6e-18	94.4	dre:563938	splicing factor, arginine/serine-rich 18	GO:0006396//RNA processing;GO:0006355//regulation of transcription, DNA-dependent;GO:0000079//regulation of cyclin-dependent protein serine/threonine kinase activity	GO:0019901//protein kinase binding	GO:0005634//nucleus	ko05168//Herpes simplex infection;ko03040//Spliceosome
Unigene3416_All	2386	150	1062	2.9677	22.3937	2.9157	Up	9.09e-183	8.01e-181	gi|321463197|gb|EFX74214.1|	618.2	6e-175	hypothetical protein DAPPUDRAFT_226776 [Daphnia pulex]	--	--	--	--	sp|Q86YT5|S13A5_HUMAN	488	3e-137	Solute carrier family 13 member 5 OS=Homo sapiens GN=SLC13A5 PE=1 SV=1	SA1732	279	2e-74	COG0471	Di- and tricarboxylate transporters	K14445	2e-141	503	dre:406537	solute carrier family 13 (sodium-dependent dicarboxylate transporter), member 2/3/5	GO:0055085//transmembrane transport	GO:0005215//transporter activity	GO:0005886//plasma membrane	--
CL1789.Contig3_All	1936	618	1970	15.0689	51.1957	1.7644	Up	9.97e-183	8.77e-181	--	--	--	--	--	--	--	--	--	--	--	--	--	--	--	--	--	--	--	--	--	--	-	-	-	--
CL3378.Contig2_All	1881	881	54	22.1099	1.4444	-3.9362	Down	1.68e-182	1.48e-180	--	--	--	--	gi|157100736|emb|CT573469.22|	65.9	7e-07	Zebrafish DNA sequence from clone DKEY-254E1 in linkage group 3, complete sequence	--	--	--	--	--	--	--	--	--	--	--	--	--	--	-	-	-	--
CL4171.Contig2_All	6299	1644	3531	12.3205	28.2032	1.1948	Up	2.05e-182	1.8e-180	gi|301624954|ref|XP_002941760.1|	549.7	7e-154	PREDICTED: interferon-induced very large GTPase 1-like [Xenopus (Silurana) tropicalis]	gi|67514504|emb|BX908804.17|	71.9	4e-08	Zebrafish DNA sequence from clone CH211-163M16 in linkage group 3, complete sequence	sp|Q7Z2Y8|GVIN1_HUMAN	496	3e-139	Interferon-induced very large GTPase 1 OS=Homo sapiens GN=GVINP1 PE=2 SV=2	--	--	--	--	--	K12797	6e-17	92	mdo:100018349	caspase recruitment domain-containing protein 6	-	-	-	ko04621//NOD-like receptor signaling pathway
CL816.Contig10_All	2055	144	1046	3.3079	25.609	2.9527	Up	2.23e-182	1.95e-180	gi|154814650|gb|ABS87359.1|	295.4	7e-78	lospin 7 [Amblyomma americanum]	gi|459181776|ref|XM_002123252.2|	67.9	2e-07	PREDICTED: Ciona intestinalis serpin B8-like (LOC100182186), mRNA	sp|Q4G075|ILEUA_RAT	276	1e-73	Leukocyte elastase inhibitor A OS=Rattus norvegicus GN=Serpinb1a PE=2 SV=1	MA3388	217	7e-56	COG4826	Serine protease inhibitor	K13963	2e-76	287	isc:IscW_ISCW018607	serpin B	-	-	-	ko05146//Amoebiasis
Unigene959_All	724	1113	2752	72.5697	191.242	1.398	Up	1.42e-181	1.24e-179	gi|392920966|ref|NP_001256385.1|	81.6	3e-14	Protein MIF-2, isoform c [Caenorhabditis elegans] >gi|345107382|emb|CCD31046.1| Protein MIF-2, isoform c [Caenorhabditis elegans]	--	--	--	--	sp|Q18785|MIF2_CAEEL	77.8	2e-14	MIF-like protein mif-2 OS=Caenorhabditis elegans GN=mif-2 PE=2 SV=1	--	--	--	--	--	K10028	9e-14	77.4	xla:447275	D-dopachrome decarboxylase [EC:4.1.1.84]	-	-	-	--
Unigene3163_All	3902	2363	4507	28.5874	58.113	1.0235	Up	3.46e-181	3.02e-179	gi|296245397|gb|ADH03018.1|	139.4	1e-30	inhibitor of apoptosis protein [Litopenaeus vannamei] >gi|440808096|gb|AGC24179.1| inhibition of apoptosis protein [Litopenaeus vannamei]	gi|64175206|gb|DQ019863.1|	198	1e-46	Macrobrachium rosenbergii clone Prk8E/1 microsatellite sequence	sp|Q13489|BIRC3_HUMAN	78.6	1e-13	Baculoviral IAP repeat-containing protein 3 OS=Homo sapiens GN=BIRC3 PE=1 SV=2	--	--	--	--	--	K16060	4e-15	85.1	xla:100036859	baculoviral IAP repeat-containing protein 2/3	GO:0007166//cell surface receptor signaling pathway;GO:0043066//negative regulation of apoptotic process;GO:2000116//regulation of cysteine-type endopeptidase activity;GO:0070266//necroptosis;GO:0043123//positive regulation of I-kappaB kinase/NF-kappaB cascade;GO:0038061//NIK/NF-kappaB cascade;GO:0039535//regulation of RIG-I signaling pathway;GO:0031324//negative regulation of cellular metabolic …	GO:0005515//protein binding;GO:0046872//metal ion binding;GO:0004842//ubiquitin-protein ligase activity	GO:0005737//cytoplasm;GO:0005634//nucleus	ko04621//NOD-like receptor signaling pathway;ko04510//Focal adhesion;ko04064//NF-kappa B signaling pathway;ko04120//Ubiquitin mediated proteolysis;ko04210//Apoptosis;ko05200//Pathways in cancer;ko05222//Small cell lung cancer;ko05145//Toxoplasmosis;ko05166//HTLV-I infection;ko05202//Transcriptional misregulation in cancer
CL2560.Contig2_All	402	658	4	77.2678	0.5006	-7.2701	Down	3.47e-181	3.02e-179	--	--	--	--	--	--	--	--	--	--	--	--	--	--	--	--	--	--	--	--	--	--	-	-	-	--
CL959.Contig1_All	4417	1784	421	19.0663	4.7954	-1.9913	Down	1.18e-180	1.03e-178	--	--	--	--	--	--	--	--	--	--	--	--	--	--	--	--	--	--	--	--	--	--	-	-	-	--
CL2287.Contig2_All	5104	29	709	0.2682	6.9889	4.7037	Up	1.88e-180	1.63e-178	gi|350426475|ref|XP_003494448.1|	666	0	PREDICTED: STE20/SPS1-related proline-alanine-rich protein kinase-like isoform 1 [Bombus impatiens]	gi|459319460|gb|GAFX01019512.1|	250	6e-62	TSA: Dendroctonus ponderosae Dendroctonus_ponderosae_Newbler_isotig18456 transcribed RNA sequence	sp|Q99JT2|MST4_MOUSE	483	2e-135	Serine/threonine-protein kinase MST4 OS=Mus musculus GN=Mst4 PE=2 SV=1	YAR019c	177	1e-43	COG0515	Serine/threonine protein kinase	K08839	2e-138	494	nve:NEMVE_v1g135318	serine/threonine kinase 25 [EC:2.7.11.22]	GO:0006468//protein phosphorylation;GO:0007015//actin filament organization;GO:0000165//MAPK cascade	GO:0000166//nucleotide binding;GO:0004702//receptor signaling protein serine/threonine kinase activity	-	--
CL2615.Contig2_All	2034	206	1180	4.781	29.188	2.61	Up	4.06e-180	3.52e-178	gi|321466413|gb|EFX77408.1|	287.7	1e-75	hypothetical protein DAPPUDRAFT_305752 [Daphnia pulex]	--	--	--	--	sp|Q92820|GGH_HUMAN	203	1e-51	Gamma-glutamyl hydrolase OS=Homo sapiens GN=GGH PE=1 SV=2	--	--	--	--	--	K01307	1e-74	281	nvi:100117051	gamma-glutamyl hydrolase [EC:3.4.19.9]	-	GO:0016787//hydrolase activity	-	ko00790//Folate biosynthesis
CL396.Contig2_All	1644	945	2483	27.1349	75.9885	1.4856	Up	1.39e-179	1.2e-177	gi|321459927|gb|EFX70975.1|	264.6	1e-68	hypothetical protein DAPPUDRAFT_31637 [Daphnia pulex]	--	--	--	--	sp|Q6DDP3|ENPP6_XENLA	231	4e-60	Ectonucleotide pyrophosphatase/phosphodiesterase family member 6 OS=Xenopus laevis GN=enpp6 PE=2 SV=1	SPBC725.05c	184	4e-46	COG1524	Uncharacterized proteins of the AP superfamily	K08743	3e-60	233	aml:100471745	ectonucleotide pyrophosphatase/phosphodiesterase family member 6 [EC:3.1.4.-]	GO:0071704;GO:0044710	GO:0008081//phosphoric diester hydrolase activity	GO:0016020//membrane	ko00565//Ether lipid metabolism
Unigene19149_All	4748	1662	366	16.5241	3.8783	-2.0911	Down	2.43e-179	2.1e-177	gi|321474223|gb|EFX85188.1|	323.9	5e-86	hypothetical protein DAPPUDRAFT_313822 [Daphnia pulex]	gi|390366399|ref|XM_001197920.2|	85.7	2e-12	PREDICTED: Strongylocentrotus purpuratus cytochrome P450 3A40-like (LOC762372), mRNA	sp|Q09225|NRF6_CAEEL	232	5e-60	Nose resistant to fluoxetine protein 6 OS=Caenorhabditis elegans GN=nrf-6 PE=1 SV=3	lin1329	68.9	8e-11	COG1835	Predicted acyltransferases	K00680	1e-67	259	dme:Dmel_CG33337	[EC:2.3.1.-]	-	-	-	ko00564//Glycerophospholipid metabolism;ko00350//Tyrosine metabolism;ko04320//Dorso-ventral axis formation
CL1206.Contig1_All	1935	220	1206	5.3671	31.3573	2.5466	Up	5.2e-179	4.49e-177	--	--	--	--	--	--	--	--	--	--	--	--	--	--	--	--	--	--	--	--	--	--	-	-	-	--
Unigene19064_All	5540	1211	2882	10.3189	26.1732	1.3428	Up	8.18e-179	7.06e-177	gi|209882003|ref|XP_002142439.1|	67.8	8e-09	RNA recognition motif. family protein [Cryptosporidium muris RN66] >gi|209558045|gb|EEA08090.1| RNA recognition motif. family protein [Cryptosporidium muris RN66]	--	--	--	--	--	--	--	--	--	--	--	--	--	--	--	--	--	--	-	-	-	--
CL103.Contig2_All	2232	1205	170	25.4854	3.832	-2.7335	Down	1.44e-178	1.24e-176	gi|308492147|ref|XP_003108264.1|	112.8	7e-23	hypothetical protein CRE_10265 [Caenorhabditis remanei] >gi|308249112|gb|EFO93064.1| hypothetical protein CRE_10265 [Caenorhabditis remanei]	--	--	--	--	sp|Q95SX7|RTBS_DROME	77.4	1e-13	Probable RNA-directed DNA polymerase from transposon BS OS=Drosophila melanogaster GN=RTase PE=2 SV=1	--	--	--	--	--	K08017	1e-09	66.2	hmg:100197999	advillin	-	-	-	--
CL3129.Contig2_All	4778	191	1140	1.8871	12.0041	2.6693	Up	1.81e-178	1.55e-176	gi|270002777|gb|EEZ99224.1|	1146.7	0	draper [Tribolium castaneum]	--	--	--	--	sp|A0JM12|MEG10_XENTR	840	0	Multiple epidermal growth factor-like domains protein 10 OS=Xenopus tropicalis GN=megf10 PE=2 SV=1	--	--	--	--	--	K06252	9e-81	303	pon:100443502	tenascin	GO:0035212//cell competition in a multicellular organism;GO:0048190//wing disc dorsal/ventral pattern formation;GO:0008345//larval locomotory behavior;GO:0035071//salivary gland cell autophagic cell death;GO:0016322//neuron remodeling;GO:0043277//apoptotic cell clearance	GO:0005515//protein binding	-	ko04510//Focal adhesion;ko04512//ECM-receptor interaction
CL1009.Contig4_All	3341	646	1995	9.1276	30.0427	1.7187	Up	2.22e-178	1.9e-176	--	--	--	--	--	--	--	--	--	--	--	--	--	--	--	--	--	--	--	--	--	--	-	-	-	--
CL1621.Contig3_All	5324	459	1666	4.0698	15.7438	1.9518	Up	1.74e-177	1.49e-175	gi|291233521|ref|XP_002736701.1|	1313.9	0	PREDICTED: aldehyde dehydrogenase 1 family, member L1-like [Saccoglossus kowalevskii]	gi|291233520|ref|XM_002736655.1|	109	1e-19	PREDICTED: Saccoglossus kowalevskii aldehyde dehydrogenase 1 family, member L1-like (LOC100377034), mRNA	sp|Q63ZT8|AL1L1_XENTR	1261	0	Cytosolic 10-formyltetrahydrofolate dehydrogenase OS=Xenopus tropicalis GN=aldh1l1 PE=2 SV=1	SPAC9E9.09c	434	8e-121	COG1012	NAD-dependent aldehyde dehydrogenases	K00289	0	1271	ame:551401	formyltetrahydrofolate dehydrogenase [EC:1.5.1.6]	GO:0009258//10-formyltetrahydrofolate catabolic process;GO:0055114//oxidation-reduction process;GO:0009058//biosynthetic process;GO:0032259//methylation;GO:0006730//one-carbon metabolic process	GO:0016620//oxidoreductase activity, acting on the aldehyde or oxo group of donors, NAD or NADP as acceptor;GO:0016742//hydroxymethyl-, formyl- and related transferase activity;GO:0016155//formyltetrahydrofolate dehydrogenase activity;GO:0016787//hydrolase activity;GO:0008168//methyltransferase activity	GO:0005737//cytoplasm	ko00670//One carbon pool by folate
CL501.Contig2_All	628	805	39	60.5111	3.1245	-4.2755	Down	6.78e-177	5.79e-175	--	--	--	--	gi|220897901|gb|AC206021.3|	79.8	1e-11	Pan troglodytes BAC clone CH251-590O8 from chromosome 7, complete sequence	--	--	--	--	--	--	--	--	--	--	--	--	--	--	-	-	-	--
Unigene26078_All	1026	942	79	43.3413	3.8739	-3.4839	Down	7.41e-177	6.32e-175	--	--	--	--	--	--	--	--	--	--	--	--	--	--	--	--	--	--	--	--	--	--	-	-	-	--
CL3010.Contig2_All	2112	24	677	0.5364	16.1275	4.9101	Up	1.37e-176	1.16e-174	gi|291238538|ref|XP_002739185.1|	359	5e-97	PREDICTED: predicted protein-like [Saccoglossus kowalevskii]	--	--	--	--	sp|Q9UN37|VPS4A_HUMAN	252	2e-66	Vacuolar protein sorting-associated protein 4A OS=Homo sapiens GN=VPS4A PE=1 SV=1	SPAC2G11.06	252	2e-66	COG0464	ATPases of the AAA+ class	K12196	3e-79	296	nve:NEMVE_v1g137340	vacuolar protein-sorting-associated protein 4	GO:0016192//vesicle-mediated transport;GO:0000910//cytokinesis;GO:0016197//endosomal transport	GO:0008022//protein C-terminus binding;GO:0019904//protein domain specific binding	GO:0030496//midbody;GO:0000815//ESCRT III complex;GO:0048471//perinuclear region of cytoplasm	ko04144//Endocytosis
CL2902.Contig2_All	4862	864	2338	8.3888	24.1937	1.5281	Up	2.3e-176	1.95e-174	gi|291222146|ref|XP_002731079.1|	247.3	6e-63	PREDICTED: chloride channel calcium activated 3-like [Saccoglossus kowalevskii]	--	--	--	--	sp|Q9TUB5|CLCA1_PIG	230	2e-59	Calcium-activated chloride channel regulator 1 OS=Sus scrofa GN=CLCA1 PE=2 SV=1	--	--	--	--	--	K05030	1e-60	236	gga:424523	calcium-activated chloride channel family member 4	-	-	-	ko04972//Pancreatic secretion;ko04740//Olfactory transduction
Unigene4432_All	827	330	1417	18.8368	86.2059	2.1942	Up	8.52e-176	7.24e-174	--	--	--	--	--	--	--	--	--	--	--	--	--	--	--	--	--	--	--	--	--	--	-	-	-	--
Unigene4124_All	656	219	1189	15.7594	91.1907	2.5327	Up	2.04e-175	1.73e-173	--	--	--	--	--	--	--	--	--	--	--	--	--	--	--	--	--	--	--	--	--	--	-	-	-	--
Unigene37700_All	453	0	553	0	61.4186	15.9064	Up	5.53e-175	4.69e-173	gi|431832960|gb|AGA17871.1|	82.4	7e-15	hemocyanin subunit 1 [Macrobrachium nipponense]	gi|431832959|gb|JX456149.1|	99.6	1e-17	Macrobrachium nipponense hemocyanin subunit 1 mRNA, complete cds	sp|Q6KF81|PHCY2_HOMAM	60.1	2e-09	Pseudohemocyanin-2 (Fragment) OS=Homarus americanus GN=phc-2 PE=1 SV=1	--	--	--	--	--	--	--	--	--	--	-	-	-	--
Unigene6497_All	5631	73	832	0.612	7.4338	3.6025	Up	6.52e-175	5.52e-173	gi|242025416|ref|XP_002433120.1|	1129.4	0	phospholipid-transporting ATPase, putative [Pediculus humanus corporis] >gi|212518661|gb|EEB20382.1| phospholipid-transporting ATPase, putative [Pediculus humanus corporis]	gi|354471308|ref|XM_003497837.1|	69.9	1e-07	PREDICTED: Cricetulus griseus probable phospholipid-transporting ATPase IM-like (LOC100759968), mRNA	sp|Q9P241|AT10D_HUMAN	892	0	Probable phospholipid-transporting ATPase VD OS=Homo sapiens GN=ATP10D PE=2 SV=3	YAL026c	402	4e-111	COG0474	Cation transport ATPase	K01530	0	1073	aga:AgaP_AGAP010026	phospholipid-translocating ATPase [EC:3.6.3.1]	GO:0044765;GO:0007030//Golgi organization;GO:0006886//intracellular protein transport	GO:0043492//ATPase activity, coupled to movement of substances;GO:0022892;GO:0043167//ion binding	GO:0016020//membrane	--
CL5035.Contig1_All	5262	66	810	0.5921	7.7447	3.7093	Up	1.75e-174	1.48e-172	gi|397515209|ref|XP_003827849.1|	261.9	2e-67	PREDICTED: inter-alpha-trypsin inhibitor heavy chain H2 [Pan paniscus]	--	--	--	--	sp|P19823|ITIH2_HUMAN	261	2e-68	Inter-alpha-trypsin inhibitor heavy chain H2 OS=Homo sapiens GN=ITIH2 PE=1 SV=2	--	--	--	--	--	--	--	--	--	--	-	-	-	--
CL62.Contig2_All	1405	1018	2562	34.2035	91.7435	1.4235	Up	7.88e-174	6.65e-172	gi|194759740|ref|XP_001962105.1|	61.6	1e-07	GF15302 [Drosophila ananassae] >gi|190615802|gb|EDV31326.1| GF15302 [Drosophila ananassae]	gi|353232888|emb|HE601629.1|	63.9	2e-06	Schistosoma mansoni strain Puerto Rico chromosome 6, complete genome	--	--	--	--	--	--	--	--	--	K02270	3e-07	57.4	gga:421392	cytochrome c oxidase subunit 7a	-	-	-	ko04260//Cardiac muscle contraction;ko05010//Alzheimer's disease;ko05016//Huntington's disease;ko05012//Parkinson's disease;ko00190//Oxidative phosphorylation
Unigene28832_All	1754	644	6	17.3323	0.1721	-6.6541	Down	1.12e-173	9.39e-172	--	--	--	--	--	--	--	--	--	--	--	--	--	--	--	--	--	--	--	--	--	--	-	-	-	--
CL4433.Contig2_All	2483	219	1181	4.1636	23.9302	2.5229	Up	1.75e-173	1.47e-171	--	--	--	--	--	--	--	--	--	--	--	--	--	--	--	--	--	--	--	--	--	--	-	-	-	--
CL5263.Contig2_All	1461	101	902	3.2634	31.062	3.2507	Up	5.45e-173	4.57e-171	gi|383865635|ref|XP_003708278.1|	393.7	1e-107	PREDICTED: uncharacterized protein LOC100878943 [Megachile rotundata]	gi|345486461|ref|XM_001607559.2|	83.8	2e-12	PREDICTED: Nasonia vitripennis inward rectifier potassium channel 2-like (LOC100123851), mRNA	sp|P52186|IRK2_CHICK	315	2e-85	Inward rectifier potassium channel 2 OS=Gallus gallus GN=KCNJ2 PE=2 SV=1	--	--	--	--	--	K05330	5e-87	322	cel:M02A10.2	potassium inwardly-rectifying channel subfamily J, invertebrate	GO:0006811//ion transport	GO:0005244//voltage-gated ion channel activity	GO:0016020//membrane	ko04971//Gastric acid secretion;ko04725//Cholinergic synapse
Unigene10881_All	813	2740	958	159.096	59.2854	-1.4241	Down	8.16e-173	6.84e-171	gi|393395824|gb|AFN08746.1|	240.7	6e-62	fatty acid binding protein [Scylla paramamosain]	gi|92429417|gb|DQ459988.1|	182	2e-42	Penaeus monodon intracellular fatty acid binding protein mRNA, complete cds	sp|P86412|MYP2_PIG	129	7e-30	Myelin P2 protein OS=Sus scrofa GN=PMP2 PE=1 SV=1	--	--	--	--	--	K08752	2e-28	126	dre:171478	fatty acid-binding protein 3, muscle and heart	GO:0006810//transport	GO:0008289//lipid binding;GO:0005215//transporter activity	-	ko03320//PPAR signaling pathway
Unigene15992_All	4235	50	753	0.5573	8.9457	4.0047	Up	3.06e-172	2.57e-170	gi|321468846|gb|EFX79829.1|	258.1	3e-66	hypothetical protein DAPPUDRAFT_319298 [Daphnia pulex]	gi|195380931|ref|XM_002049174.1|	63.9	6e-06	Drosophila virilis GJ20874 (Dvir\GJ20874), mRNA	sp|O95490|LPHN2_HUMAN	239	5e-62	Latrophilin-2 OS=Homo sapiens GN=LPHN2 PE=1 SV=2	--	--	--	--	--	K04593	4e-69	264	cel:B0286.2	latrophilin 2	-	-	-	--
Unigene28756_All	2497	111	925	2.0985	18.6379	3.1508	Up	3.4e-172	2.84e-170	gi|321462367|gb|EFX73391.1|	72	1e-10	hypothetical protein DAPPUDRAFT_227136 [Daphnia pulex]	gi|2660865|gb|AF034953.1|AF034953	67.9	2e-07	Homarus americanus slow tropomyosin isoform (sTm1) mRNA, complete cds	sp|P35554|FTN_DROME	66.2	3e-10	Flightin OS=Drosophila melanogaster GN=fln PE=2 SV=1	--	--	--	--	--	--	--	--	--	--	GO:0032989;GO:0044707;GO:0048468//cell development;GO:0050896//response to stimulus;GO:0030036//actin cytoskeleton organization;GO:0061061//muscle structure development;GO:0048646//anatomical structure formation involved in morphogenesis	-	-	--
Unigene16808_All	1674	378	1490	10.6595	44.782	2.0708	Up	1.08e-171	9e-170	gi|390350281|ref|XP_796773.3|	620.9	6e-176	PREDICTED: alpha-L-fucosidase-like [Strongylocentrotus purpuratus]	gi|403269815|ref|XM_003926859.1|	75.8	6e-10	PREDICTED: Saimiri boliviensis boliviensis fucosidase, alpha-L- 2, plasma (FUCA2), mRNA	sp|C3YWU0|FUCO_BRAFL	587	2e-167	Alpha-L-fucosidase OS=Branchiostoma floridae GN=BRAFLDRAFT_56888 PE=3 SV=2	TM0306	228	2e-59	COG3669	Alpha-L-fucosidase	K01206	7e-178	624	spu:592142	alpha-L-fucosidase [EC:3.2.1.51]	GO:0005975//carbohydrate metabolic process	GO:0016798//hydrolase activity, acting on glycosyl bonds	-	ko04142//Lysosome;ko00511//Other glycan degradation
Unigene25758_All	2042	1989	3933	45.9809	96.9038	1.0755	Up	1.27e-171	1.06e-169	gi|189240342|ref|XP_971169.2|	164.5	2e-38	PREDICTED: similar to CG11009 CG11009-PA [Tribolium castaneum]	--	--	--	--	sp|Q8R478|WBP2_RAT	64.7	8e-10	WW domain-binding protein 2 OS=Rattus norvegicus GN=Wbp2 PE=1 SV=1	--	--	--	--	--	K10876	1e-06	55.8	tca:656719	RAD54-like protein 2 [EC:3.6.4.12]	-	-	-	--
CL5501.Contig2_All	571	69	808	5.7044	71.1947	3.6416	Up	1.89e-171	1.57e-169	--	--	--	--	--	--	--	--	--	--	--	--	--	--	--	--	--	--	--	--	--	--	-	-	-	--
Unigene22659_All	1626	35	699	1.0161	21.6286	4.4118	Up	4.47e-171	3.71e-169	gi|218139209|gb|ACK57788.1|	751.1	0	cathepsin C [Litopenaeus vannamei]	gi|218139208|gb|FJ265735.1|	121	1e-23	Litopenaeus vannamei cathepsin C mRNA, complete cds	sp|P97821|CATC_MOUSE	518	1e-146	Dipeptidyl peptidase 1 OS=Mus musculus GN=Ctsc PE=2 SV=1	AF1946_2	80.9	6e-15	COG4870	Cysteine protease	K01275	9e-148	524	xla:380203	cathepsin C [EC:3.4.14.1]	GO:0001913//T cell mediated cytotoxicity;GO:0006508//proteolysis	GO:0004252//serine-type endopeptidase activity;GO:0005515//protein binding;GO:0008234//cysteine-type peptidase activity	GO:0005764//lysosome	ko04142//Lysosome
CL3355.Contig1_All	1466	430	1583	13.8463	54.3275	1.9722	Up	4.47e-171	3.71e-169	--	--	--	--	--	--	--	--	--	--	--	--	--	--	--	--	--	--	--	--	--	--	-	-	-	--
Unigene178_All	1689	1374	254	38.4022	7.5662	-2.3435	Down	6.78e-171	5.61e-169	--	--	--	--	--	--	--	--	--	--	--	--	--	--	--	--	--	--	--	--	--	--	-	-	-	--
CL592.Contig1_All	1268	914	78	34.0272	3.0949	-3.4587	Down	1.38e-170	1.14e-168	gi|728637|emb|CAA59441.1|	473.8	8e-132	cathepsin l [Litopenaeus vannamei]	gi|11052|emb|X63568.1|	65.9	5e-07	H.americanus mRNA for cysteine proteinase preproenzyme	sp|P25782|CYSP2_HOMAM	384	3e-106	Digestive cysteine proteinase 2 OS=Homarus americanus GN=LCP2 PE=2 SV=1	AF1946_2	81.6	3e-15	COG4870	Cysteine protease	K01365	4e-105	382	api:100166071	cathepsin L [EC:3.4.22.15]	-	GO:0008233//peptidase activity	-	ko04145//Phagosome;ko04142//Lysosome;ko04612//Antigen processing and presentation;ko05323//Rheumatoid arthritis
CL2339.Contig2_All	2087	2920	1072	66.0479	25.8431	-1.3537	Down	1.46e-170	1.2e-168	gi|225710400|gb|ACO11046.1|	325.9	5e-87	Adenosine deaminase [Caligus rogercresseyi]	--	--	--	--	sp|Q6DG22|ADA_DANRE	285	2e-76	Adenosine deaminase OS=Danio rerio GN=ada PE=2 SV=2	VC2751	136	2e-31	COG1816	Adenosine deaminase	K01488	5e-77	289	ecb:100070773	adenosine deaminase [EC:3.5.4.4]	GO:0048534;GO:0009113//purine nucleobase biosynthetic process;GO:0034654;GO:0009966//regulation of signal transduction;GO:0072523;GO:0002684//positive regulation of immune system process;GO:0034655;GO:1901136;GO:0006753//nucleoside phosphate metabolic process;GO:0030154//cell differentiation;GO:0048523//negative regulation of cellular process;GO:0048522//positive regulation of cellular process;GO…	GO:0003824//catalytic activity	GO:0044444//cytoplasmic part;GO:0016020//membrane	ko01100//Metabolic pathways;ko05340//Primary immunodeficiency;ko00230//Purine metabolism
CL1285.Contig3_All	312	98	884	14.8276	142.551	3.2651	Up	2.84e-170	2.34e-168	gi|225548285|gb|ACN93794.1|	129.4	5e-29	cytochrome p450 [Reticulitermes flavipes]	--	--	--	--	sp|Q6VVX0|CP2R1_HUMAN	110	7e-25	Vitamin D 25-hydroxylase OS=Homo sapiens GN=CYP2R1 PE=1 SV=1	BH0579	51.2	5e-07	COG2124	Cytochrome P450	K07419	1e-27	121	mdo:100029137	cytochrome P450, family 2, subfamily R, polypeptide 1 (vitamin D 25-hydroxylase)	-	GO:0046872//metal ion binding;GO:0016705//oxidoreductase activity, acting on paired donors, with incorporation or reduction of molecular oxygen;GO:0004497//monooxygenase activity	-	ko00100//Steroid biosynthesis;ko00981//Insect hormone biosynthesis;ko01100//Metabolic pathways
Unigene30035_All	1759	2086	4054	55.9819	115.955	1.0505	Up	3.01e-170	2.48e-168	gi|307181210|gb|EFN68907.1|	444.5	8e-123	cAMP-dependent protein kinase type II regulatory subunit [Camponotus floridanus]	gi|27848032|emb|AL935289.4|	77.8	2e-10	Zebrafish DNA sequence from clone CH211-232C12, complete sequence	sp|P81900|KAPR2_DROME	404	3e-112	cAMP-dependent protein kinase type II regulatory subunit OS=Drosophila melanogaster GN=Pka-R2 PE=1 SV=2	YIL033c	218	2e-56	COG0664	cAMP-binding proteins - catabolite gene activator and regulatory subunit of cAMP-dependent protein kinases	K04739	2e-121	436	tca:661163	cAMP-dependent protein kinase regulator	GO:0001932//regulation of protein phosphorylation;GO:0007165//signal transduction	GO:0004715//non-membrane spanning protein tyrosine kinase activity;GO:0008603//cAMP-dependent protein kinase regulator activity	GO:0005952//cAMP-dependent protein kinase complex	ko04910//Insulin signaling pathway;ko04210//Apoptosis
CL604.Contig2_All	3510	1805	3667	24.2755	52.5626	1.1145	Up	1.4e-169	1.15e-167	gi|306482671|ref|NP_001177861.1|	724.9	0	autophagy-related protein 9 [Nasonia vitripennis]	gi|220941678|emb|BX539326.8|	75.8	1e-09	Zebrafish DNA sequence from clone DKEY-64H4 in linkage group 6, complete sequence	sp|Q3T904|ATG9A_BOVIN	633	0	Autophagy-related protein 9A OS=Bos taurus GN=ATG9A PE=2 SV=1	--	--	--	--	--	--	--	--	--	--	-	-	GO:0043229//intracellular organelle;GO:0044444//cytoplasmic part	--
CL2019.Contig1_All	2511	148	1003	2.7824	20.0968	2.8526	Up	7.58e-169	6.22e-167	--	--	--	--	--	--	--	--	--	--	--	--	--	--	--	--	--	--	--	--	--	--	-	-	-	--
CL4209.Contig1_All	6284	745	2106	5.5965	16.8614	1.5911	Up	1.16e-168	9.47e-167	gi|321463419|gb|EFX74435.1|	646.4	0	hypothetical protein DAPPUDRAFT_307317 [Daphnia pulex]	gi|295913073|gb|AC239908.2|	91.7	4e-14	Homo sapiens FOSMID clone ABC24-1106M6 from chromosome 3, complete sequence	sp|P97363|SPTC2_MOUSE	587	1e-166	Serine palmitoyltransferase 2 OS=Mus musculus GN=Sptlc2 PE=2 SV=2	YDR062w	432	5e-120	COG0156	7-keto-8-aminopelargonate synthetase and related enzymes	K00654	1e-175	619	cqu:CpipJ_CPIJ004780	serine palmitoyltransferase [EC:2.3.1.50]	GO:0046520//sphingoid biosynthetic process;GO:0034312;GO:0044271//cellular nitrogen compound biosynthetic process;GO:0046165;GO:0046513//ceramide biosynthetic process	GO:0016746//transferase activity, transferring acyl groups	GO:0043231//intracellular membrane-bounded organelle;GO:0044444//cytoplasmic part	ko00600//Sphingolipid metabolism;ko01100//Metabolic pathways
CL3400.Contig1_All	1961	1699	3514	40.8992	90.1565	1.1404	Up	1.23e-168	1.01e-166	--	--	--	--	--	--	--	--	--	--	--	--	--	--	--	--	--	--	--	--	--	--	-	-	-	--
CL758.Contig3_All	4703	42	713	0.4216	7.6276	4.1773	Up	3.37e-168	2.75e-166	gi|162312016|gb|ABX84114.1|	60.1	1e-06	hedgling [Nematostella vectensis]	--	--	--	--	sp|Q2PZL6|FAT4_MOUSE	108	1e-22	Protocadherin Fat 4 OS=Mus musculus GN=Fat4 PE=1 SV=2	--	--	--	--	--	K04601	5e-26	121	nve:NEMVE_v1g84228	cadherin EGF LAG seven-pass G-type receptor 2 (flamingo)	-	-	-	--
CL3209.Contig1_All	1410	576	1824	19.2842	65.0846	1.7549	Up	4.6e-168	3.75e-166	gi|309380138|gb|ADO65982.1|	469.9	1e-130	cathepsin A [Eriocheir sinensis]	--	--	--	--	sp|Q3MI05|PPGB_BOVIN	356	8e-98	Lysosomal protective protein OS=Bos taurus GN=CTSA PE=2 SV=1	YBR139w	164	3e-40	COG2939	Carboxypeptidase C (cathepsin A)	K13289	3e-105	382	spu:594128	cathepsin A (carboxypeptidase C) [EC:3.4.16.5]	-	-	-	ko04142//Lysosome;ko04614//Renin-angiotensin system
Unigene19955_All	2119	1357	3027	30.2307	71.8711	1.2494	Up	5.42e-168	4.41e-166	gi|242022770|ref|XP_002431811.1|	136	8e-30	conserved hypothetical protein [Pediculus humanus corporis] >gi|212517143|gb|EEB19073.1| conserved hypothetical protein [Pediculus humanus corporis]	--	--	--	--	sp|Q8NCR9|CLRN3_HUMAN	63.2	2e-09	Clarin-3 OS=Homo sapiens GN=CLRN3 PE=2 SV=1	--	--	--	--	--	K13171	8e-07	56.6	cel:F28D9.1	serine/arginine repetitive matrix protein 1	-	-	-	ko03013//RNA transport;ko03015//mRNA surveillance pathway
Unigene17113_All	597	4326	1971	342.067	166.106	-1.0422	Down	5.24e-167	4.26e-165	gi|167381182|ref|XP_001735609.1|	59.7	1e-07	hypothetical protein [Entamoeba dispar SAW760] >gi|165902301|gb|EDR28158.1| hypothetical protein EDI_096510 [Entamoeba dispar SAW760]	--	--	--	--	sp|P13816|GARP_PLAFF	68.2	1e-11	Glutamic acid-rich protein OS=Plasmodium falciparum (isolate FC27 / Papua New Guinea) GN=GARP PE=4 SV=1	YDR170c	60.1	3e-09	COG5307	SEC7 domain proteins	K12397	8e-12	70.5	cbr:CBG23734	AP-3 complex subunit beta	-	-	-	ko04142//Lysosome
Unigene6572_All	2919	298	1315	4.8193	22.6655	2.2336	Up	6.42e-167	5.21e-165	gi|242020108|ref|XP_002430498.1|	183	8e-44	Spectrin beta chain, putative [Pediculus humanus corporis] >gi|212515655|gb|EEB17760.1| Spectrin beta chain, putative [Pediculus humanus corporis]	--	--	--	--	sp|Q62261|SPTB2_MOUSE	81.6	9e-15	Spectrin beta chain, non-erythrocytic 1 OS=Mus musculus GN=Sptbn1 PE=1 SV=2	--	--	--	--	--	K06115	1e-44	182	phu:Phum_PHUM488290	spectrin beta	GO:0042060//wound healing;GO:0000910//cytokinesis;GO:0007009//plasma membrane organization;GO:0010797//regulation of multivesicular body size involved in endosome transport;GO:0006897//endocytosis;GO:0045186//zonula adherens assembly;GO:0030707//ovarian follicle cell development	GO:0008017//microtubule binding;GO:0005543//phospholipid binding;GO:0003779//actin binding;GO:0016787//hydrolase activity	GO:0005912//adherens junction;GO:0008091//spectrin;GO:0016327//apicolateral plasma membrane;GO:0016324//apical plasma membrane;GO:0032432//actin filament bundle	ko04530//Tight junction
CL2188.Contig4_All	1703	1753	3575	48.5921	105.617	1.12	Up	1.1e-166	8.93e-165	gi|393716356|gb|AFN20600.1|	58.2	1e-06	lectin 4 [Macrobrachium rosenbergii]	gi|195181490|emb|AM910996.2|	63.9	2e-06	Plasmodium knowlesi strain H chromosome 14, complete genome	--	--	--	--	--	--	--	--	--	K06560	8e-09	62.8	bfo:BRAFLDRAFT_80311	mannose receptor, C type	-	-	-	ko05152//Tuberculosis;ko04145//Phagosome
CL317.Contig9_All	1679	36	687	1.0122	20.5863	4.3461	Up	1.55e-166	1.26e-164	--	--	--	--	--	--	--	--	--	--	--	--	--	--	--	--	--	--	--	--	--	--	-	-	-	--
CL6327.Contig1_All	3780	1145	2704	14.2992	35.9905	1.3317	Up	8.87e-166	7.16e-164	gi|321460733|gb|EFX71773.1|	246.1	1e-62	hypothetical protein DAPPUDRAFT_308731 [Daphnia pulex]	--	--	--	--	sp|Q9Z2G9|HTAI2_MOUSE	213	3e-54	Oxidoreductase HTATIP2 OS=Mus musculus GN=Htatip2 PE=1 SV=3	RSc2520	100	1e-20	COG0702	Predicted nucleoside-diphosphate-sugar epimerases	--	--	--	--	--	GO:0001525//angiogenesis;GO:0044260;GO:0043067//regulation of programmed cell death;GO:0006915//apoptotic process;GO:0048522//positive regulation of cellular process;GO:0044238//primary metabolic process	GO:0003824//catalytic activity	GO:0005634//nucleus	--
CL1592.Contig2_All	4463	275	1257	2.9087	14.1704	2.2844	Up	4.24e-164	3.41e-162	gi|390357338|ref|XP_782744.2|	59.3	2e-06	PREDICTED: uncharacterized protein LOC577422 [Strongylocentrotus purpuratus]	--	--	--	--	--	--	--	--	--	--	--	--	--	--	--	--	--	--	-	-	-	--
Unigene6446_All	8367	852	2245	4.8069	13.4995	1.4897	Up	3.19e-163	2.56e-161	gi|241672045|ref|XP_002399804.1|	260.4	1e-66	proteasome activator complex subunit, putative [Ixodes scapularis] >gi|215504087|gb|EEC13581.1| proteasome activator complex subunit, putative [Ixodes scapularis]	gi|390344898|ref|XM_789744.3|	67.9	8e-07	PREDICTED: Strongylocentrotus purpuratus proteasome (prosome, macropain) activator subunit 4, transcript variant 2 (psme4), mRNA	sp|Q14997|PSME4_HUMAN	1294	0	Proteasome activator complex subunit 4 OS=Homo sapiens GN=PSME4 PE=1 SV=2	--	--	--	--	--	K06699	0	1347	isc:IscW_ISCW020904	proteasome activator subunit 4	GO:0000209//protein polyubiquitination;GO:0006521//regulation of cellular amino acid metabolic process;GO:0051437//positive regulation of ubiquitin-protein ligase activity involved in mitotic cell cycle;GO:0042981//regulation of apoptotic process;GO:0010467//gene expression;GO:0016032//viral reproduction;GO:0002479//antigen processing and presentation of exogenous peptide antigen via MHC class I,…	-	GO:0005829//cytosol	ko03050//Proteasome
CL605.Contig1_All	4347	666	1947	7.2324	22.5346	1.6396	Up	6.28e-163	5.04e-161	gi|158285290|ref|XP_564589.3|	96.3	1e-17	AGAP007642-PA [Anopheles gambiae str. PEST] >gi|157019920|gb|EAL41738.3| AGAP007642-PA [Anopheles gambiae str. PEST]	gi|126571556|gb|EF102107.1|	127	5e-25	Litopenaeus vannamei phosphofructokinase mRNA, partial cds	sp|P52034|K6PF_DROME	805	0	6-phosphofructokinase OS=Drosophila melanogaster GN=Pfk PE=2 SV=2	SPBC16H5.02	397	5e-175	COG0205	6-phosphofructokinase	K00850	0	839	aga:AgaP_AGAP007642	6-phosphofructokinase [EC:2.7.1.11]	GO:0022008//neurogenesis;GO:0006002//fructose 6-phosphate metabolic process;GO:0006096//glycolysis;GO:0016310//phosphorylation;GO:0006338//chromatin remodeling	GO:0003872//6-phosphofructokinase activity;GO:0003677//DNA binding;GO:0005524//ATP binding	GO:0005945//6-phosphofructokinase complex;GO:0005700//polytene chromosome;GO:0005634//nucleus	ko00010//Glycolysis / Gluconeogenesis;ko01100//Metabolic pathways;ko00052//Galactose metabolism;ko00030//Pentose phosphate pathway;ko00051//Fructose and mannose metabolism
CL531.Contig2_All	8427	147	977	0.8235	5.833	2.8244	Up	8.1e-163	6.49e-161	gi|242004431|ref|XP_002423092.1|	63.5	2e-07	sodium-dependent nutrient amino acid transporter, putative [Pediculus humanus corporis] >gi|212506023|gb|EEB10354.1| sodium-dependent nutrient amino acid transporter, putative [Pediculus humanus corporis]	gi|83415191|ref|NM_001037661.1|	79.8	2e-10	Danio rerio solute carrier family 6 (neurotransmitter transporter, taurine), member 6b (slc6a6b), mRNA >gi|61743155|gb|AY842304.1| Danio rerio taurine transporter mRNA, complete cds	sp|P31649|S6A13_MOUSE	327	4e-88	Sodium- and chloride-dependent GABA transporter 2 OS=Mus musculus GN=Slc6a13 PE=1 SV=1	VC2012	118	2e-25	COG0733	Na+-dependent transporters of the SNF family	K05039	5e-91	338	phu:Phum_PHUM035690	solute carrier family 6 (neurotransmitter transporter, GABA) member 6/8/11/12/13	GO:0006810//transport	GO:0015293//symporter activity	GO:0016020//membrane	ko04727//GABAergic synapse
Unigene13180_All	1715	1014	2489	27.9108	73.0186	1.3874	Up	1.48e-162	1.19e-160	gi|291232006|ref|XP_002735952.1|	234.6	1e-59	PREDICTED: ribulose-5-phosphate 4-epimerase-like protein-like [Saccoglossus kowalevskii]	--	--	--	--	sp|Q5R5V7|ADDB_PONAB	86.3	2e-16	Beta-adducin OS=Pongo abelii GN=ADD2 PE=2 SV=3	SMa1976	164	3e-40	COG0235	Ribulose-5-phosphate 4-epimerase and related epimerases and aldolases	--	--	--	--	--	-	-	-	--
CL5784.Contig1_All	4185	203	1100	2.2898	13.2242	2.5299	Up	3.19e-162	2.54e-160	gi|148841064|gb|ABR14713.1|	1587.8	0	relish [Litopenaeus vannamei]	gi|148841063|gb|EF432734.1|	151	3e-32	Litopenaeus vannamei relish mRNA, complete cds	sp|Q94527|NFKB1_DROME	222	6e-57	Nuclear factor NF-kappa-B p110 subunit OS=Drosophila melanogaster GN=Rel PE=1 SV=1	all2748	74.3	2e-12	COG0666	FOG: Ankyrin repeat	K02580	2e-106	388	spu:373533	nuclear factor NF-kappa-B p105 subunit	GO:0006355//regulation of transcription, DNA-dependent	GO:0003700//sequence-specific DNA binding transcription factor activity	GO:0005634//nucleus	ko05146//Amoebiasis;ko04621//NOD-like receptor signaling pathway;ko05164//Influenza A;ko05152//Tuberculosis;ko04010//MAPK signaling pathway;ko05132//Salmonella infection;ko04064//NF-kappa B signaling pathway;ko04920//Adipocytokine signaling pathway;ko05160//Hepatitis C;ko04380//Osteoclast differentiation;ko04660//T cell receptor signaling pathway;ko04662//B cell receptor signaling pathway;ko05220…
Unigene6751_All	1679	54	730	1.5182	21.8748	3.8488	Up	4.29e-162	3.41e-160	gi|332374622|gb|AEE62452.1|	204.9	1e-50	unknown [Dendroctonus ponderosae]	--	--	--	--	sp|Q9UBQ7|GRHPR_HUMAN	95.5	3e-19	Glyoxylate reductase/hydroxypyruvate reductase OS=Homo sapiens GN=GRHPR PE=1 SV=1	BMEI1939	141	3e-33	COG0111	Phosphoglycerate dehydrogenase and related dehydrogenases	K00058	2e-21	104	spu:590971	D-3-phosphoglycerate dehydrogenase [EC:1.1.1.95]	-	-	-	ko00620//Pyruvate metabolism;ko00260//Glycine, serine and threonine metabolism;ko01100//Metabolic pathways;ko00630//Glyoxylate and dicarboxylate metabolism
Unigene29860_All	724	85	819	5.5422	56.9139	3.3603	Up	4.36e-162	3.47e-160	--	--	--	--	--	--	--	--	--	--	--	--	--	--	--	--	--	--	--	--	--	--	-	-	-	--
CL2086.Contig1_All	2120	554	1756	12.336	41.6736	1.7563	Up	4.78e-162	3.8e-160	gi|471381542|ref|XP_004378563.1|	203.4	4e-50	PREDICTED: RNA exonuclease 1 homolog [Trichechus manatus latirostris]	--	--	--	--	sp|Q7TT28|REXO1_MOUSE	199	2e-50	RNA exonuclease 1 homolog OS=Mus musculus GN=Rexo1 PE=1 SV=1	SPAC1782.08c	103	2e-21	COG0847	DNA polymerase III, epsilon subunit and related 3'-5' exonucleases	K14570	7e-50	199	mmu:66932	RNA exonuclease 1 [EC:3.1.-.-]	-	-	-	ko03008//Ribosome biogenesis in eukaryotes
CL1005.Contig3_All	4127	331	1354	3.7861	16.5066	2.1243	Up	2.32e-161	1.84e-159	gi|390340432|ref|XP_003725242.1|	28.1	3e-20	PREDICTED: uncharacterized protein LOC100891783 [Strongylocentrotus purpuratus]	--	--	--	--	--	--	--	--	--	--	--	--	--	K08860	1e-13	47	xtr:100216307	eukaryotic translation initiation factor 2-alpha kinase [EC:2.7.11.1]	-	-	-	ko05164//Influenza A;ko05160//Hepatitis C;ko05162//Measles;ko05169//Epstein-Barr virus infection;ko05168//Herpes simplex infection;ko04141//Protein processing in endoplasmic reticulum;ko05010//Alzheimer's disease
CL1270.Contig1_All	867	1662	411	90.4921	23.8504	-1.9238	Down	5.43e-161	4.3e-159	gi|212283656|gb|ACJ23247.1|	196.1	1e-48	gamma-interferon-inducible lysosomal thiol reductase [Penaeus monodon]	--	--	--	--	sp|P13284|GILT_HUMAN	104	3e-22	Gamma-interferon-inducible lysosomal thiol reductase OS=Homo sapiens GN=IFI30 PE=1 SV=3	--	--	--	--	--	K08059	6e-35	148	nve:NEMVE_v1g246231	interferon, gamma-inducible protein 30	-	-	-	ko04612//Antigen processing and presentation
CL1707.Contig1_All	6097	1194	2746	9.2446	22.6599	1.2935	Up	5.62e-161	4.44e-159	--	--	--	--	--	--	--	--	--	--	--	--	--	--	--	--	--	--	--	--	--	--	-	-	-	--
Unigene6500_All	5773	1984	3847	16.2233	33.5269	1.0473	Up	7.7e-161	6.08e-159	gi|345491346|ref|XP_003426577.1|	1707.2	0	PREDICTED: regulator of nonsense transcripts 1-like isoform 2 [Nasonia vitripennis]	gi|340721324|ref|XM_003399025.1|	105	2e-18	PREDICTED: Bombus terrestris regulator of nonsense transcripts 1-like, transcript variant 3 (LOC100644215), mRNA	sp|Q92900|RENT1_HUMAN	1489	0	Regulator of nonsense transcripts 1 OS=Homo sapiens GN=UPF1 PE=1 SV=2	SPAC16C9.06c	987	0	COG1112	Superfamily I DNA and RNA helicases and helicase subunits	K14326	0	1696	nvi:100120483	regulator of nonsense transcripts 1 [EC:3.6.4.-]	GO:0000184//nuclear-transcribed mRNA catabolic process, nonsense-mediated decay	GO:0004386//helicase activity;GO:0003677//DNA binding;GO:0005524//ATP binding;GO:0008270//zinc ion binding	GO:0005737//cytoplasm	ko03013//RNA transport;ko03015//mRNA surveillance pathway
CL4569.Contig1_All	3264	1504	3186	21.7519	49.1098	1.1749	Up	1.76e-160	1.39e-158	--	--	--	--	gi|238745891|gb|GQ196020.1|	73.8	5e-09	Agkistrodon contortrix clone E33DIFJ02JGIWM microsatellite sequence	--	--	--	--	--	--	--	--	--	--	--	--	--	--	-	-	-	--
CL3057.Contig3_All	2869	298	1283	4.9033	22.4993	2.1981	Up	1.06e-159	8.37e-158	gi|348527206|ref|XP_003451110.1|	837.8	0	PREDICTED: peroxisomal multifunctional enzyme type 2 [Oreochromis niloticus]	gi|330804235|ref|XM_003290055.1|	95.6	1e-15	Dictyostelium purpureum hypothetical protein, mRNA	sp|P51659|DHB4_HUMAN	811	0	Peroxisomal multifunctional enzyme type 2 OS=Homo sapiens GN=HSD17B4 PE=1 SV=3	Rv0148	265	3e-70	COG1028	Dehydrogenases with different specificities (related to short-chain alcohol dehydrogenases)	K12405	0	812	xtr:613082	3-hydroxyacyl-CoA dehydrogenase / 3a,7a,12a-trihydroxy-5b-cholest-24-enoyl-CoA hydratase [EC:1.1.1.35 4.2.1.107]	GO:0000038//very long-chain fatty acid metabolic process;GO:0036112//medium-chain fatty-acyl-CoA metabolic process;GO:0008210//estrogen metabolic process;GO:0008209//androgen metabolic process;GO:0008203//cholesterol metabolic process;GO:0006699//bile acid biosynthetic process;GO:0060009//Sertoli cell development;GO:0033540//fatty acid beta-oxidation using acyl-CoA oxidase;GO:0036109//alpha-linol…	GO:0003857//3-hydroxyacyl-CoA dehydrogenase activity;GO:0005102//receptor binding;GO:0033989//3alpha,7alpha,12alpha-trihydroxy-5beta-cholest-24-enoyl-CoA hydratase activity;GO:0044594//17-beta-hydroxysteroid dehydrogenase (NAD+) activity;GO:0030283//testosterone dehydrogenase [NAD(P)] activity;GO:0016508//long-chain-enoyl-CoA hydratase activity;GO:0042803//protein homodimerization activity	GO:0005782//peroxisomal matrix;GO:0005778//peroxisomal membrane;GO:0005739//mitochondrion	ko01100//Metabolic pathways;ko00120//Primary bile acid biosynthesis;ko04146//Peroxisome
CL3810.Contig1_All	2202	656	1912	14.0632	43.6861	1.6352	Up	1.97e-159	1.55e-157	--	--	--	--	gi|219942166|emb|AM491181.1|	87.7	2e-13	Ensis arcuatus microsatellite DNA, locus EA331, allele 1-331	--	--	--	--	--	--	--	--	--	--	--	--	--	--	-	-	-	--
CL1970.Contig1_All	6360	1609	3325	11.9426	26.3031	1.1391	Up	2.13e-159	1.67e-157	gi|345498134|ref|XP_001605352.2|	83.6	1e-13	PREDICTED: hypothetical protein LOC100121744 [Nasonia vitripennis]	gi|348568467|ref|XM_003469972.1|	107	7e-19	PREDICTED: Cavia porcellus TSC22 domain family protein 4-like (LOC100726011), mRNA	sp|Q24523|BUN2_DROME	104	2e-21	Protein bunched, class 2/F/G isoform OS=Drosophila melanogaster GN=bun PE=2 SV=4	--	--	--	--	--	K03006	1e-06	57.8	nve:NEMVE_v1g229643	DNA-directed RNA polymerase II subunit RPB1 [EC:2.7.7.6]	GO:0035282//segmentation;GO:0030307//positive regulation of cell growth;GO:0045746//negative regulation of Notch signaling pathway;GO:0001751//compound eye photoreceptor cell differentiation;GO:0043066//negative regulation of apoptotic process;GO:0042246//tissue regeneration;GO:0046843//dorsal appendage formation;GO:0006355//regulation of transcription, DNA-dependent;GO:0009996//negative regulati…	GO:0003700//sequence-specific DNA binding transcription factor activity;GO:0042803//protein homodimerization activity	GO:0005737//cytoplasm;GO:0005634//nucleus	ko01100//Metabolic pathways;ko05169//Epstein-Barr virus infection;ko05168//Herpes simplex infection;ko00240//Pyrimidine metabolism;ko00230//Purine metabolism;ko03020//RNA polymerase;ko05016//Huntington's disease
Unigene943_All	1874	736	2039	18.5399	54.742	1.562	Up	4.62e-159	3.63e-157	gi|91093353|ref|XP_969001.1|	399.1	4e-109	PREDICTED: similar to Transmembrane protein 195 [Tribolium castaneum] >gi|270015303|gb|EFA11751.1| hypothetical protein TcasGA2_TC004241 [Tribolium castaneum]	--	--	--	--	sp|Q5M8F9|ALKMO_XENTR	365	1e-100	Alkylglycerol monooxygenase OS=Xenopus tropicalis GN=agmo PE=2 SV=1	mll1065	184	6e-46	COG3000	Sterol desaturase	K15537	5e-110	399	tca:657448	alkylglycerol monooxygenase [EC:1.14.16.5]	GO:0006643//membrane lipid metabolic process;GO:0046485//ether lipid metabolic process	GO:0005506//iron ion binding;GO:0050479//glyceryl-ether monooxygenase activity	GO:0005783//endoplasmic reticulum	--
Unigene9643_All	5555	469	1594	3.9855	14.437	1.8569	Up	6e-159	4.7e-157	gi|260803685|ref|XP_002596720.1|	784.6	0	hypothetical protein BRAFLDRAFT_219160 [Branchiostoma floridae] >gi|229281979|gb|EEN52732.1| hypothetical protein BRAFLDRAFT_219160 [Branchiostoma floridae]	gi|91084686|ref|XM_963737.1|	93.7	9e-15	PREDICTED: Tribolium castaneum similar to myotubularin (LOC657269), mRNA	sp|Q13615|MTMR3_HUMAN	715	0	Myotubularin-related protein 3 OS=Homo sapiens GN=MTMR3 PE=1 SV=3	--	--	--	--	--	K01104	0	784	bfo:BRAFLDRAFT_219160	protein-tyrosine phosphatase [EC:3.1.3.48]	-	GO:0016787//hydrolase activity	-	--
CL6238.Contig1_All	5145	317	1314	2.9085	12.8494	2.1434	Up	1.97e-158	1.54e-156	gi|383854553|ref|XP_003702785.1|	917.1	0	PREDICTED: CLIP-associating protein 1-A-like isoform 2 [Megachile rotundata]	--	--	--	--	sp|Q8BRT1|CLAP2_MOUSE	838	0	CLIP-associating protein 2 OS=Mus musculus GN=Clasp2 PE=1 SV=1	--	--	--	--	--	K13172	5e-07	58.5	mdo:100018249	serine/arginine repetitive matrix protein 2	-	-	-	ko05168//Herpes simplex infection;ko03040//Spliceosome
CL2879.Contig1_All	1687	237	1154	6.6318	34.4162	2.3756	Up	4.5e-158	3.51e-156	--	--	--	--	--	--	--	--	--	--	--	--	--	--	--	--	--	--	--	--	--	--	-	-	-	--
CL5727.Contig1_All	1137	113	873	4.6916	38.6302	3.0416	Up	4.03e-157	3.14e-155	gi|146432665|gb|ABQ41233.1|	71.2	1e-10	male reproductive-related protein [Macrobrachium rosenbergii]	gi|146432664|gb|EF364538.1|	1814	0	Macrobrachium rosenbergii clone G male reproductive-related protein mRNA, complete cds	--	--	--	--	--	--	--	--	--	--	--	--	--	--	-	-	-	--
Unigene952_All	1864	1869	3663	47.3328	98.8698	1.0627	Up	6.5e-157	5.06e-155	gi|46195771|ref|NP_571924.2|	427.2	1e-117	alcohol dehydrogenase class-3 [Danio rerio] >gi|45595752|gb|AAH67170.1| Alcohol dehydrogenase 5 [Danio rerio]	--	--	--	--	sp|P79896|ADHX_SPAAU	417	5e-116	Alcohol dehydrogenase class-3 OS=Sparus aurata PE=2 SV=1	YPO1502	367	5e-101	COG1062	Zn-dependent alcohol dehydrogenases, class III	K00121	2e-118	427	dre:116517	S-(hydroxymethyl)glutathione dehydrogenase / alcohol dehydrogenase [EC:1.1.1.284 1.1.1.1]	-	GO:0005488//binding	-	ko00830//Retinol metabolism;ko00010//Glycolysis / Gluconeogenesis;ko00980//Metabolism of xenobiotics by cytochrome P450;ko00071//Fatty acid metabolism;ko00982//Drug metabolism - cytochrome P450;ko01100//Metabolic pathways;ko00350//Tyrosine metabolism
CL3906.Contig2_All	6195	468	1582	3.5662	12.8481	1.8491	Up	7.23e-157	5.62e-155	gi|321464559|gb|EFX75566.1|	610.9	2e-172	hypothetical protein DAPPUDRAFT_306732 [Daphnia pulex]	gi|363901772|gb|JN232764.1|	77.8	6e-10	Octopus pallidus clone A3 microsatellite sequence	sp|Q6GM59|MOT12_XENLA	175	1e-42	Monocarboxylate transporter 12 OS=Xenopus laevis GN=slc16a12 PE=2 SV=1	AF0367	71.6	2e-11	COG0477	Permeases of the major facilitator superfamily	K08181	5e-57	224	dre:567144	MFS transporter, MCP family, solute carrier family 16 (monocarboxylic acid transporters), member 4	-	-	-	--
Unigene25763_All	2022	57	719	1.3307	17.8904	3.7489	Up	2.09e-156	1.62e-154	gi|332023134|gb|EGI63390.1|	197.2	2e-48	Sugar transporter ERD6-like 6 [Acromyrmex echinatior]	--	--	--	--	sp|A9ZSY2|TRET1_APILI	190	9e-48	Facilitated trehalose transporter Tret1 OS=Apis mellifera ligustica GN=Tret1 PE=1 SV=1	araE	91.7	4e-18	COG0477	Permeases of the major facilitator superfamily	K14258	3e-47	190	ame:551643	facilitated trehalose transporter	GO:0015766	GO:0022857//transmembrane transporter activity	GO:0016020//membrane	--
CL1438.Contig1_All	1357	1072	2538	37.2918	94.0989	1.3353	Up	2.26e-156	1.75e-154	gi|378828696|gb|AFC60662.1|	671.4	0	chitinase [Pandalopsis japonica]	gi|378828695|gb|JF694840.1|	105	6e-19	Pandalopsis japonica chitinase (Chit5) mRNA, complete cds	sp|Q95M17|CHIA_BOVIN	297	3e-80	Acidic mammalian chitinase OS=Bos taurus GN=CHIA PE=1 SV=1	BH0916_1	144	5e-34	COG3325	Chitinase	K01183	6e-87	322	nvi:100122559	chitinase [EC:3.2.1.14]	-	-	-	ko00520//Amino sugar and nucleotide sugar metabolism
CL994.Contig1_All	1356	84	794	2.9243	29.4601	3.3326	Up	5.06e-156	3.92e-154	gi|321467326|gb|EFX78317.1|	258.5	6e-67	GST-N-Metaxin-like protein [Daphnia pulex]	--	--	--	--	sp|F7E235|FAXC_XENTR	161	4e-39	Failed axon connections homolog OS=Xenopus tropicalis GN=faxc PE=3 SV=1	--	--	--	--	--	--	--	--	--	--	-	-	-	--
CL1899.Contig1_All	682	12	559	0.8306	41.2382	5.6337	Up	5.89e-156	4.55e-154	--	--	--	--	gi|122131341|gb|AC117614.14|	67.9	6e-08	Mus musculus chromosome 5, clone RP23-110C17, complete sequence	--	--	--	--	--	--	--	--	--	--	--	--	--	--	-	-	-	--
CL837.Contig2_All	2924	913	2296	14.7398	39.5064	1.4224	Up	8.26e-156	6.38e-154	gi|319893948|gb|ADV76255.1|	340.1	4e-91	Ras homolog enriched in brain [Homarus americanus]	gi|262401006|gb|FJ774684.1|	200	3e-47	Scylla paramamosain RAS mRNA, complete cds	sp|Q9VND8|RHEB_DROME	261	8e-69	GTP-binding protein Rheb homolog OS=Drosophila melanogaster GN=Rheb PE=2 SV=1	SPAC17H9.09c	139	2e-32	COG1100	GTPase SAR1 and related small G proteins	K07208	4e-72	273	phu:Phum_PHUM002900	Ras homolog enriched in brain	GO:0007264//small GTPase mediated signal transduction;GO:0006184//GTP catabolic process	GO:0004767//sphingomyelin phosphodiesterase activity;GO:0003924//GTPase activity;GO:0005525//GTP binding	GO:0016020//membrane	ko04910//Insulin signaling pathway;ko04150//mTOR signaling pathway
CL4292.Contig1_All	1440	778	2085	25.5044	72.8478	1.5141	Up	2.14e-155	1.65e-153	gi|21666702|gb|AAM73800.1|AF445314_1	84.3	1e-14	SCYLLA-like protein [Penaeus monodon]	--	--	--	--	sp|Q9VTI8|CHRB_DROME	51.2	6e-06	Protein charybde OS=Drosophila melanogaster GN=chrb PE=2 SV=2	--	--	--	--	--	--	--	--	--	--	-	-	-	--
CL755.Contig4_All	229	70	753	14.4298	165.437	3.5192	Up	2.36e-155	1.81e-153	gi|374094668|gb|AEY84719.1|	158.3	1e-37	phosphoenolpyruvate carboxykinase, partial [Pandalus platyceros]	gi|379054799|gb|JF346392.1|	228	9e-57	Macrobrachium rosenbergii phosphoenolpyruvate carboxykinase (PEPCK) gene, partial cds	sp|Q16822|PCKGM_HUMAN	149	2e-36	Phosphoenolpyruvate carboxykinase [GTP], mitochondrial OS=Homo sapiens GN=PCK2 PE=1 SV=3	RSc0017	96.7	9e-21	COG1274	Phosphoenolpyruvate carboxykinase (GTP)	K01596	6e-36	149	mcc:714922	phosphoenolpyruvate carboxykinase (GTP) [EC:4.1.1.32]	GO:0006094//gluconeogenesis;GO:0044281//small molecule metabolic process	GO:0046872//metal ion binding;GO:0005525//GTP binding;GO:0016301//kinase activity;GO:0005515//protein binding;GO:0004613//phosphoenolpyruvate carboxykinase (GTP) activity	GO:0005759//mitochondrial matrix	ko04964//Proximal tubule bicarbonate reclamation;ko04920//Adipocytokine signaling pathway;ko00010//Glycolysis / Gluconeogenesis;ko04910//Insulin signaling pathway;ko00620//Pyruvate metabolism;ko03320//PPAR signaling pathway;ko01100//Metabolic pathways;ko00020//Citrate cycle (TCA cycle)
CL103.Contig4_All	3461	1600	396	21.8231	5.7566	-1.9226	Down	6.27e-155	4.82e-153	gi|122114557|ref|NP_001073643.1|	323.2	6e-86	sirtuin 3 [Danio rerio] >gi|120537795|gb|AAI29443.1| Sirtuin (silent mating type information regulation 2 homolog) 3 (S. cerevisiae) [Danio rerio]	gi|145843833|gb|EF204177.1|	69.9	8e-08	Macrobrachium rosenbergii clone SUGbp8-101 microsatellite sequence	sp|Q9NTG7|SIR3_HUMAN	299	3e-80	NAD-dependent protein deacetylase sirtuin-3, mitochondrial OS=Homo sapiens GN=SIRT3 PE=1 SV=2	SPCC132.02	267	1e-70	COG0846	NAD-dependent protein deacetylases, SIR2 family	K11413	8e-87	323	dre:558775	NAD-dependent deacetylase sirtuin 3 [EC:3.5.1.-]	-	GO:0051287//NAD binding;GO:0043167//ion binding	-	--
CL384.Contig2_All	2010	807	2127	18.9529	53.2407	1.4901	Up	8.31e-155	6.38e-153	gi|399565626|dbj|BAM35674.1|	85.1	1e-14	putative reverse transcriptase [Marsupenaeus japonicus]	--	--	--	--	--	--	--	--	--	--	--	--	--	--	--	--	--	--	-	-	-	--
CL4130.Contig3_All	2432	2007	3830	38.9567	79.2333	1.0242	Up	1.84e-154	1.41e-152	gi|166014131|gb|ABY77968.1|	330.1	3e-88	tetraspanin-like protein CD9 [Fenneropenaeus chinensis]	gi|166014130|gb|EU253565.1|	91.7	2e-14	Fenneropenaeus chinensis tetraspanin-like protein CD9 mRNA, complete cds	sp|O35566|CD151_MOUSE	81.6	7e-15	CD151 antigen OS=Mus musculus GN=Cd151 PE=2 SV=2	--	--	--	--	--	K06460	4e-29	130	dpo:Dpse_GA10989	CD9 antigen	-	-	-	ko04142//Lysosome;ko04640//Hematopoietic cell lineage
CL2152.Contig2_All	3776	212	1085	2.6503	14.4567	2.4475	Up	4.84e-154	3.71e-152	--	--	--	--	--	--	--	--	--	--	--	--	--	--	--	--	--	--	--	--	--	--	-	-	-	--
CL317.Contig2_All	4538	37	646	0.3849	7.1621	4.2178	Up	1.44e-153	1.1e-151	--	--	--	--	--	--	--	--	--	--	--	--	--	--	--	--	--	--	--	--	--	--	-	-	-	--
Unigene26326_All	1087	649	1869	28.1847	86.5072	1.6179	Up	1.55e-153	1.18e-151	--	--	--	--	--	--	--	--	--	--	--	--	--	--	--	--	--	--	--	--	--	--	-	-	-	--
Unigene6539_All	5027	1960	3757	18.4054	37.6015	1.0307	Up	4.19e-153	3.2e-151	gi|383864135|ref|XP_003707535.1|	1474.1	0	PREDICTED: importin-5 [Megachile rotundata]	gi|327267912|ref|XM_003218695.1|	99.6	1e-16	PREDICTED: Anolis carolinensis importin-5-like (LOC100565167), mRNA	sp|O00410|IPO5_HUMAN	1286	0	Importin-5 OS=Homo sapiens GN=IPO5 PE=1 SV=4	SPAC1B1.03c	68.6	1e-10	COG5215	Karyopherin (importin) beta	K14293	1e-12	77	dmo:Dmoj_GI18252	importin subunit beta-1	-	-	-	ko03013//RNA transport
CL1045.Contig1_All	1713	558	4	15.3771	0.1175	-7.032	Down	9.93e-153	7.57e-151	gi|443697018|gb|ELT97593.1|	252.7	4e-65	hypothetical protein CAPTEDRAFT_125390 [Capitella teleta]	gi|11231172|emb|AL050322.13|	85.7	7e-13	Human DNA sequence from clone RP4-727I10 on chromosome 20, complete sequence	sp|O43315|AQP9_HUMAN	229	1e-59	Aquaporin-9 OS=Homo sapiens GN=AQP9 PE=2 SV=2	YFL054c_2	164	3e-40	COG0580	Glycerol uptake facilitator and related permeases (Major Intrinsic Protein Family)	K09877	7e-62	239	dre:570191	aquaporin-9	-	GO:0005372//water transmembrane transporter activity;GO:0015204//urea transmembrane transporter activity;GO:0015168//glycerol transmembrane transporter activity;GO:0015105//arsenite transmembrane transporter activity	-	ko04976//Bile secretion
CL18.Contig1_All	1192	25	597	0.9901	25.1983	4.6696	Up	1.48e-151	1.12e-149	gi|170062752|ref|XP_001866805.1|	58.2	1e-06	conserved hypothetical protein [Culex quinquefasciatus] >gi|167880570|gb|EDS43953.1| conserved hypothetical protein [Culex quinquefasciatus]	--	--	--	--	--	--	--	--	--	--	--	--	--	--	--	--	--	--	-	-	-	--
CL1189.Contig2_All	819	1242	236	71.5874	14.4978	-2.3039	Down	1.53e-151	1.16e-149	--	--	--	--	gi|222350610|emb|FP017246.6|	83.8	1e-12	Zebrafish DNA sequence from clone CH211-287C17 in linkage group 13, complete sequence	sp|P54675|PI3K3_DICDI	50.8	3e-06	Phosphatidylinositol 3-kinase 3 OS=Dictyostelium discoideum GN=pikC PE=2 SV=2	--	--	--	--	--	--	--	--	--	--	-	-	-	--
Unigene9744_All	5232	679	31	6.1263	0.2981	-4.3611	Down	2.08e-151	1.57e-149	gi|291236793|ref|XP_002738323.1|	218	4e-54	PREDICTED: zonadhesin-like [Saccoglossus kowalevskii]	gi|326918605|ref|XM_003205531.1|	65.9	2e-06	PREDICTED: Meleagris gallopavo high mobility group protein B2-like (LOC100549109), mRNA	sp|Q9U943|APLP_LOCMI	119	6e-26	Apolipophorins OS=Locusta migratoria PE=1 SV=2	DR0479	54.7	2e-06	COG0744	Membrane carboxypeptidase (penicillin-binding protein)	K10955	1e-15	87	gga:423101	intestinal mucin-2	-	-	-	ko05110//Vibrio cholerae infection;ko05146//Amoebiasis
CL3990.Contig1_All	2346	195	1038	3.9238	22.2609	2.5042	Up	2.09e-151	1.57e-149	gi|156547010|ref|XP_001600611.1|	580.9	1e-163	PREDICTED: hypothetical protein LOC100116049 [Nasonia vitripennis]	gi|195384556|ref|XM_002050945.1|	63.9	3e-06	Drosophila virilis GJ22448 (Dvir\GJ22448), mRNA	--	--	--	--	--	--	--	--	--	--	--	--	--	--	-	-	-	--
Unigene3150_All	1710	405	1444	11.1804	42.4858	1.926	Up	2.09e-151	1.57e-149	--	--	--	--	gi|64175206|gb|DQ019863.1|	180	1e-41	Macrobrachium rosenbergii clone Prk8E/1 microsatellite sequence	--	--	--	--	--	--	--	--	--	--	--	--	--	--	-	-	-	--
Unigene19032_All	1240	60	707	2.2842	28.686	3.6506	Up	1.53e-150	1.15e-148	gi|444716081|gb|ELW56937.1|	55.5	7e-06	Structural maintenance of chromosomes protein 2 [Tupaia chinensis]	gi|146285287|gb|EF219386.1|	77.8	1e-10	Macrobrachium rosenbergii microsatellite SUGvj2-10 sequence	--	--	--	--	--	--	--	--	--	--	--	--	--	--	-	-	-	--
Unigene19325_All	2424	909	104	17.7023	2.1586	-3.0358	Down	1.91e-150	1.43e-148	gi|260834207|ref|XP_002612103.1|	518.9	5e-145	hypothetical protein BRAFLDRAFT_287019 [Branchiostoma floridae] >gi|229297476|gb|EEN68112.1| hypothetical protein BRAFLDRAFT_287019 [Branchiostoma floridae]	gi|348528419|ref|XM_003451667.1|	81.8	1e-11	PREDICTED: Oreochromis niloticus phospholipase B domain containing 2, transcript variant 1 (PLBD2), mRNA	sp|Q55BJ6|PLBLB_DICDI	315	3e-85	Phospholipase B-like protein B OS=Dictyostelium discoideum GN=plbB PE=3 SV=1	--	--	--	--	--	--	--	--	--	--	-	-	-	--
CL755.Contig6_All	3002	1335	2880	20.9928	48.2675	1.2012	Up	2.11e-150	1.59e-148	gi|7414466|emb|CAB85964.1|	1129	0	phosphoenolpyruvate carboxykinase [Litopenaeus vannamei]	gi|379054815|gb|JF346400.1|	545	1e-151	Hymenocera picta phosphoenolpyruvate carboxykinase (PEPCK) gene, partial cds	sp|Q16822|PCKGM_HUMAN	920	0	Phosphoenolpyruvate carboxykinase [GTP], mitochondrial OS=Homo sapiens GN=PCK2 PE=1 SV=3	CPn0851	631	2e-180	COG1274	Phosphoenolpyruvate carboxykinase (GTP)	K01596	0	953	tca:661705	phosphoenolpyruvate carboxykinase (GTP) [EC:4.1.1.32]	GO:0006094//gluconeogenesis;GO:0044281//small molecule metabolic process	GO:0046872//metal ion binding;GO:0005525//GTP binding;GO:0016301//kinase activity;GO:0005515//protein binding;GO:0004613//phosphoenolpyruvate carboxykinase (GTP) activity	GO:0005759//mitochondrial matrix	ko04964//Proximal tubule bicarbonate reclamation;ko04920//Adipocytokine signaling pathway;ko00010//Glycolysis / Gluconeogenesis;ko04910//Insulin signaling pathway;ko00620//Pyruvate metabolism;ko03320//PPAR signaling pathway;ko01100//Metabolic pathways;ko00020//Citrate cycle (TCA cycle)
CL4033.Contig1_All	1596	18	563	0.5324	17.748	5.059	Up	1.9e-149	1.42e-147	--	--	--	--	--	--	--	--	--	--	--	--	--	--	--	--	--	--	--	--	--	--	-	-	-	--
Unigene19229_All	2604	1090	2516	19.7599	48.6119	1.2987	Up	1.38e-148	1.03e-146	gi|270010028|gb|EFA06476.1|	375.2	1e-101	hypothetical protein TcasGA2_TC009368 [Tribolium castaneum]	--	--	--	--	sp|Q6DJJ6|RHN2A_XENLA	214	1e-54	Rhophilin-2-A OS=Xenopus laevis GN=rhpn2-a PE=2 SV=1	--	--	--	--	--	K15009	1e-08	62.8	dse:Dsec_GM20234	SH3 and multiple ankyrin repeat domains protein	-	-	-	ko04724//Glutamatergic synapse
Unigene23365_All	326	486	1571	70.3749	242.455	1.7846	Up	2.03e-148	1.51e-146	--	--	--	--	--	--	--	--	--	--	--	--	--	--	--	--	--	--	--	--	--	--	-	-	-	--
CL167.Contig1_All	2219	87	773	1.8508	17.5265	3.2433	Up	3.42e-148	2.55e-146	--	--	--	--	gi|40254150|gb|AC140113.3|	75.8	8e-10	Homo sapiens PAC clone RP1-85D24 from Y, complete sequence	--	--	--	--	--	--	--	--	--	--	--	--	--	--	-	-	-	--
CL325.Contig2_All	7408	433	1478	2.7592	10.038	1.8631	Up	3.44e-148	2.56e-146	gi|321469366|gb|EFX80346.1|	387.5	6e-105	hypothetical protein DAPPUDRAFT_318471 [Daphnia pulex]	gi|193807845|emb|AM910987.1|	65.9	3e-06	Plasmodium knowlesi strain H chromosome 5, complete genome	sp|P70699|LYAG_MOUSE	336	5e-91	Lysosomal alpha-glucosidase OS=Mus musculus GN=Gaa PE=1 SV=2	SPAPB24D3.10c	210	3e-53	COG1501	Alpha-glucosidases, family 31 of glycosyl hydrolases	K12316	2e-90	336	mmu:14387	lysosomal alpha-glucosidase [EC:3.2.1.20]	GO:0065008;GO:0006941//striated muscle contraction;GO:0044763;GO:0005975//carbohydrate metabolic process;GO:0009887//organ morphogenesis	GO:0004553//hydrolase activity, hydrolyzing O-glycosyl compounds	-	ko04142//Lysosome;ko01100//Metabolic pathways;ko00500//Starch and sucrose metabolism;ko00052//Galactose metabolism
Unigene13872_All	220	659	29	141.404	6.6321	-4.4142	Down	3.92e-148	2.92e-146	--	--	--	--	gi|56710403|gb|AC153879.1|	61.9	1e-06	Mus musculus BAC RP23-264C21 (Roswell Park Cancer Institute (C57BL/6J Female) Mouse BAC Library) complete sequence	--	--	--	--	--	--	--	--	--	--	--	--	--	--	-	-	-	--
CL5674.Contig1_All	1951	481	1560	11.6382	40.2291	1.7894	Up	6.16e-148	4.58e-146	gi|291238370|ref|XP_002739102.1|	87	3e-15	PREDICTED: RIKEN cDNA 4833424O15 gene-like [Saccoglossus kowalevskii]	--	--	--	--	sp|A4II83|LPPR1_XENTR	74.3	9e-13	Lipid phosphate phosphatase-related protein type 1 OS=Xenopus tropicalis GN=lppr1 PE=2 SV=1	--	--	--	--	--	K01080	6e-11	70.1	xla:444206	phosphatidate phosphatase [EC:3.1.3.4]	-	-	-	ko00600//Sphingolipid metabolism;ko00564//Glycerophospholipid metabolism;ko00565//Ether lipid metabolism;ko04975//Fat digestion and absorption;ko01100//Metabolic pathways;ko04666//Fc gamma R-mediated phagocytosis;ko00561//Glycerolipid metabolism
CL4872.Contig1_All	1310	78	748	2.8107	28.7278	3.3534	Up	6.45e-148	4.79e-146	gi|405950286|gb|EKC18283.1|	223	2e-56	2-oxo-4-hydroxy-4-carboxy-5-ureidoimidazoline decarboxylase [Crassostrea gigas]	gi|64175206|gb|DQ019863.1|	71.9	8e-09	Macrobrachium rosenbergii clone Prk8E/1 microsatellite sequence	sp|Q0ZDF7|URAD_AMICA	177	5e-44	2-oxo-4-hydroxy-4-carboxy-5-ureidoimidazoline decarboxylase OS=Amia calva GN=prhoxnb PE=3 SV=1	DR1158	120	5e-27	COG3195	Uncharacterized protein conserved in bacteria	K13485	2e-54	213	bfo:BRAFLDRAFT_276474	2-oxo-4-hydroxy-4-carboxy-5-ureidoimidazoline decarboxylase [EC:4.1.1.-]	GO:0019428//allantoin biosynthetic process	-	-	ko01100//Metabolic pathways;ko00230//Purine metabolism
CL970.Contig2_All	10781	1042	2437	4.5625	11.3728	1.3177	Up	3.27e-147	2.42e-145	gi|307179930|gb|EFN68065.1|	269.6	2e-69	Putative fat-like cadherin-related tumor suppressor-like protein [Camponotus floridanus]	--	--	--	--	sp|Q9VW71|FAT2_DROME	2036	0	Fat-like cadherin-related tumor suppressor homolog OS=Drosophila melanogaster GN=kug PE=2 SV=2	--	--	--	--	--	K06813	0	649	gga:423718	cadherin 23	-	-	-	--
CL3595.Contig1_All	2517	24	578	0.4501	11.5536	4.682	Up	5.23e-147	3.86e-145	gi|261289447|ref|XP_002603167.1|	60.8	4e-07	hypothetical protein BRAFLDRAFT_63199 [Branchiostoma floridae] >gi|229288483|gb|EEN59178.1| hypothetical protein BRAFLDRAFT_63199 [Branchiostoma floridae]	--	--	--	--	sp|O01761|UNC89_CAEEL	69.3	4e-11	Muscle M-line assembly protein unc-89 OS=Caenorhabditis elegans GN=unc-89 PE=1 SV=3	SA1562	58.9	4e-08	COG1674	DNA segregation ATPase FtsK/SpoIIIE and related proteins	K11657	4e-11	71.2	dre:327618	remodeling and spacing factor 1	-	-	-	ko00270//Cysteine and methionine metabolism
Unigene19512_All	2238	1370	305	28.8974	6.8567	-2.0754	Down	9.3e-147	6.86e-145	gi|291391034|ref|XP_002712024.1|	134.4	2e-29	PREDICTED: hypothetical protein [Oryctolagus cuniculus]	--	--	--	--	sp|Q6P6V7|F115E_RAT	129	3e-29	Protein FAM115E OS=Rattus norvegicus GN=Fam115e PE=2 SV=1	--	--	--	--	--	--	--	--	--	--	-	-	-	--
Unigene19663_All	1725	413	1434	11.3021	41.8247	1.8878	Up	2.13e-146	1.57e-144	gi|242020240|ref|XP_002430563.1|	398.3	6e-109	senecionine N-oxygenase, putative [Pediculus humanus corporis] >gi|212515735|gb|EEB17825.1| senecionine N-oxygenase, putative [Pediculus humanus corporis]	--	--	--	--	sp|Q8MP06|SNO1_TYRJA	225	3e-58	Senecionine N-oxygenase OS=Tyria jacobaeae GN=sno1 PE=1 SV=1	SMc04149	174	3e-43	COG2072	Predicted flavoprotein involved in K+ transport	K00485	3e-82	306	dme:Dmel_CG3006	dimethylaniline monooxygenase (N-oxide forming) [EC:1.14.13.8]	-	GO:0016491//oxidoreductase activity	-	ko00982//Drug metabolism - cytochrome P450
Unigene25451_All	4250	58	686	0.6442	8.121	3.6561	Up	2.67e-146	1.96e-144	gi|363732545|ref|XP_426218.3|	149.4	1e-33	PREDICTED: interferon-induced very large GTPase 1-like [Gallus gallus]	gi|67514504|emb|BX908804.17|	69.9	1e-07	Zebrafish DNA sequence from clone CH211-163M16 in linkage group 3, complete sequence	sp|Q80SU7|GVIN1_MOUSE	427	8e-119	Interferon-induced very large GTPase 1 OS=Mus musculus GN=Gvin1 PE=1 SV=1	--	--	--	--	--	--	--	--	--	--	-	-	-	--
Unigene16326_All	3665	33	607	0.425	8.3327	4.2932	Up	3.89e-146	2.86e-144	gi|291222018|ref|XP_002731015.1|	631.7	8e-179	PREDICTED: Pao retrotransposon peptidase family protein-like [Saccoglossus kowalevskii]	--	--	--	--	--	--	--	--	--	--	--	--	--	K12047	3e-100	367	xtr:100379714	maltase-glucoamylase [EC:3.2.1.20 3.2.1.3]	-	-	-	ko04973//Carbohydrate digestion and absorption;ko01100//Metabolic pathways;ko00500//Starch and sucrose metabolism;ko00052//Galactose metabolism;ko04978//Mineral absorption
CL601.Contig1_All	588	103	802	8.2691	68.623	3.0529	Up	5.1e-145	3.74e-143	--	--	--	--	--	--	--	--	--	--	--	--	--	--	--	--	--	--	--	--	--	--	-	-	-	--
Unigene23690_All	1111	884	2187	37.561	99.0393	1.3988	Up	7.85e-145	5.75e-143	gi|115432415|gb|ABI97374.1|	89	4e-16	C-type lectin [Litopenaeus vannamei]	--	--	--	--	sp|Q2LK54|COL12_CHICK	59.3	1e-08	Collectin-12 OS=Gallus gallus GN=COLEC12 PE=2 SV=1	--	--	--	--	--	K06560	7e-10	65.5	xtr:100493504	mannose receptor, C type	-	-	-	ko05152//Tuberculosis;ko04145//Phagosome
Unigene117_All	2949	102	798	1.6328	13.6145	3.0597	Up	1.27e-144	9.26e-143	gi|332031338|gb|EGI70851.1|	334	3e-89	Transmembrane channel-like protein 5 [Acromyrmex echinatior]	--	--	--	--	sp|Q5YCC5|TMC7_CHICK	246	2e-64	Transmembrane channel-like protein 7 OS=Gallus gallus GN=Tmc7 PE=2 SV=1	--	--	--	--	--	--	--	--	--	--	-	-	-	--
CL1065.Contig6_All	2673	632	1792	11.1614	33.7296	1.5955	Up	2.23e-144	1.62e-142	gi|327265619|ref|XP_003217605.1|	433.3	3e-119	PREDICTED: acylamino-acid-releasing enzyme-like isoform 2 [Anolis carolinensis]	gi|115549063|dbj|AK238252.1|	63.9	4e-06	Sus scrofa mRNA, clone:TCH010068E12, expressed in trachea	sp|P13676|ACPH_RAT	429	2e-119	Acylamino-acid-releasing enzyme OS=Rattus norvegicus GN=Apeh PE=1 SV=1	BS_yuxL	105	4e-22	COG1506	Dipeptidyl aminopeptidases/acylaminoacyl-peptidases	K01303	4e-120	433	acs:100567769	acylaminoacyl-peptidase [EC:3.4.19.1]	-	-	-	--
Unigene16021_All	3205	239	1096	3.5202	17.205	2.2891	Up	1.11e-143	8.08e-142	gi|290972478|ref|XP_002668979.1|	372.9	6e-101	predicted protein [Naegleria gruberi] >gi|284082519|gb|EFC36235.1| predicted protein [Naegleria gruberi]	--	--	--	--	sp|Q54UK0|PLDA_DICDI	165	7e-40	Phospholipase D A OS=Dictyostelium discoideum GN=pldA PE=2 SV=1	ECU11g1180	158	5e-38	COG1502	Phosphatidylserine/phosphatidylglycerophosphate/cardiolipin synthases and related enzymes	K01115	2e-36	155	tca:658196	phospholipase D [EC:3.1.4.4]	-	-	-	ko00564//Glycerophospholipid metabolism;ko00565//Ether lipid metabolism;ko05212//Pancreatic cancer;ko01100//Metabolic pathways;ko04666//Fc gamma R-mediated phagocytosis;ko04912//GnRH signaling pathway;ko04144//Endocytosis;ko05200//Pathways in cancer;ko04724//Glutamatergic synapse
Unigene113_All	3875	145	896	1.7664	11.6335	2.7194	Up	1.52e-143	1.1e-141	gi|321477460|gb|EFX88419.1|	716.8	0	hypothetical protein DAPPUDRAFT_305599 [Daphnia pulex]	gi|390355679|ref|XM_781219.2|	71.9	2e-08	PREDICTED: Strongylocentrotus purpuratus ubiquitin carboxyl-terminal hydrolase 22-like (LOC581205), mRNA	sp|P0C8Z3|UBP22_BOVIN	630	5e-180	Ubiquitin carboxyl-terminal hydrolase 22 OS=Bos taurus GN=USP22 PE=2 SV=1	YER144c	114	1e-24	COG5533	Ubiquitin C-terminal hydrolase	K11366	0	696	ame:411920	ubiquitin carboxyl-terminal hydrolase 22/27/51 [EC:3.1.2.15]	GO:0016570//histone modification;GO:0006355//regulation of transcription, DNA-dependent;GO:0070647//protein modification by small protein conjugation or removal;GO:0048522//positive regulation of cellular process;GO:0006508//proteolysis;GO:0007049//cell cycle	GO:0046872//metal ion binding;GO:0008234//cysteine-type peptidase activity	GO:0005634//nucleus	--
CL575.Contig2_All	1672	543	7	15.3307	0.2106	-6.1858	Down	1.65e-143	1.2e-141	gi|321455842|gb|EFX66964.1|	152.9	4e-35	hypothetical protein DAPPUDRAFT_302246 [Daphnia pulex]	gi|304854792|emb|CU861886.24|	75.8	6e-10	Zebrafish DNA sequence from clone CH73-19A5 in linkage group 8, complete sequence	sp|Q9CQM5|TXD17_MOUSE	124	5e-28	Thioredoxin domain-containing protein 17 OS=Mus musculus GN=Txndc17 PE=1 SV=1	--	--	--	--	--	K00685	8e-23	109	tsp:Tsp_00010	arginine-tRNA-protein transferase [EC:2.3.2.8]	GO:0006726//eye pigment biosynthetic process	GO:0015036//disulfide oxidoreductase activity	-	ko01100//Metabolic pathways;ko00532//Glycosaminoglycan biosynthesis - chondroitin sulfate;ko00534//Glycosaminoglycan biosynthesis - heparan sulfate
CL1253.Contig2_All	2817	252	1120	4.2229	20.0034	2.2439	Up	2.93e-143	2.13e-141	gi|443716490|gb|ELU07992.1|	63.5	5e-94	hypothetical protein CAPTEDRAFT_216620 [Capitella teleta]	--	--	--	--	--	--	--	--	--	--	--	--	--	--	--	--	--	--	-	-	-	--
[truncated: 13,817 more rows]
